# Supplementary material for: Host receptor-targeted therapeutic approach to counter pathogenic New World mammarenavirus infections
Source: Nat Commun. 2022 Jan 28;13:558. doi: 10.1038/s41467-021-27949-3 (PMC8799657; doi:10.1038/s41467-021-27949-3)
Supplement: Supplementary file 4 — Source Data [file 41467_2021_27949_MOESM4_ESM.xlsx]

## Sheet: Fig 1
Candid#1 JUNV													Candid#1 JUNV
			ch128.1			ch128.1 mutant			Isotype ctl							ch128.1			ch128.1 mutant			Isotype ctl
		Antibody Concentration (nM)	CCID50			CCID50			CCID50						Antibody Concentration (nM)	CCID50			CCID50			CCID50
		0.01	7	7	6	7	7	6	7	7	6				0.01	6	6	7	6	6	6	6	6	7
		0.1	6	7	7	6	7	7	6	6	7				0.1	6	6	5	6	6	5	6	6	7
		0.32	6	6	6	5	6	6	7	6	6				0.32	5	5	4	5	6	4	6	6	5
		1	5	4	5	5	5	5	7	6	6				1	5	4	4	4	4	5	6	5	6
		3.2	5	4	4	4	5	4	6	7	6				3.2	4	4	3	4	4	4	6	6	5
		10	3	3	4	4	4	3	7	5	6				10	3	3	4	3	3	4	6	6	6
		32	2	4	3	3	3	2	5	7	6				32	3	2	2	3	3	2	6	7	6
		100	2	3	2	3	2	3	7	6	6				100	2	2	3	2	3	2	7	6	6
		1000	3	2	2	2	3	2	7	7	6				1000	2	3	2	2	2	3	7	7	6

## Sheet: Fig 2
		sTfR1 alone			buffer alone			sTfR1 + ch128.1			ch128.1 alone			sTfR1 + Tf			Tf alone
		Time (s)	nm		Time (s)	nm		Time (s)	nm		Time (s)	nm		Time (s)	nm		Time (s)	nm
		0	0		0	0		0	0		0	0		0	0		0	0
		0.2	0.00227467		0.2	3.775e-05		0.2	-0.0029027		0.2	-0.0004802		0.2	-0.000699		0.2	0.00131113
		0.4	0.0028705		0.4	0.00236801		0.4	0.001518		0.4	0.00366691		0.4	0.00092708		0.4	0.00526026
		0.6	0.00225622		0.6	0.0029074		0.6	0.00507597		0.6	-0.001035		0.6	0.00883801		0.6	0.00687444
		0.8	0.00127451		0.8	0.0025302		0.8	7.141e-05		0.8	-0.0014209		0.8	0.00424834		0.8	0.00695037
		1	0.00239686		1	0.00307563		1	-0.0004395		1	0.00551226		1	0.00470768		1	0.0031382
		1.2	0.0012158		1.2	0.00203995		1.2	0.00280474		1.2	0.0023097		1.2	0.00359621		1.2	9.37e-05
		1.4	0.00059572		1.4	0.00274374		1.4	0.00187814		1.4	0.00737		1.4	0.00337611		1.4	0.00266825
		1.6	-0.0045039		1.6	0.00406619		1.6	0.00133976		1.6	0.00352539		1.6	0.0017438		1.6	0.00547914
		1.8	0.0032951		1.8	0.00603186		1.8	0.00281155		1.8	0.00378163		1.8	0.00510712		1.8	0.00466314
		2	0.00521237		2	0.00884597		2	0.00011222		2	0.00034882		2	0.00485325		2	0.00505454
		2.2	0.00417176		2.2	0.0074209		2.2	0.00434965		2.2	0.00409829		2.2	0.00435426		2.2	0.00419017
		2.4	0.00072026		2.4	0.00508935		2.4	0.00633716		2.4	-0.0027094		2.4	0.00648359		2.4	0.00978135
		2.6	0.00763645		2.6	0.00761062		2.6	0.00336201		2.6	0.00546013		2.6	0.00593747		2.6	0.00494555
		2.8	0.00419535		2.8	0.00672719		2.8	0.00506631		2.8	0.00534597		2.8	-3.983e-05		2.8	0.00653477
		3	0.0041465		3	0.00701293		3	0.00536814		3	0.00575067		3	0.00587791		3	0.0026177
		3.2	0.0036357		3.2	0.00896421		3.2	0.00586367		3.2	0.00201749		3.2	0.00286517		3.2	0.00491544
		3.4	0.00457802		3.4	0.00560926		3.4	0.00696864		3.4	0.00542099		3.4	-0.0001695		3.4	0.0107569
		3.6	0.00707674		3.6	0.00495275		3.6	0.00357393		3.6	0.00852836		3.6	0.00415285		3.6	0.00869076
		3.8	0.00511361		3.8	0.00663963		3.8	0.00243046		3.8	0.00630612		3.8	0.00468766		3.8	0.00780209
		4	0.00062242		4	0.00650816		4	-0.0013657		4	0.0104808		4	0.00934124		4	0.00860742
		4.2	0.000969		4.2	0.00717107		4.2	0.00368633		4.2	0.00703004		4.2	0.00766844		4.2	0.00549797
		4.4	0.0059591		4.4	0.00571574		4.4	0.00612614		4.4	0.00593033		4.4	0.00928703		4.4	0.00780998
		4.6	0.0027719		4.6	0.00464922		4.6	0.00639209		4.6	0.00683976		4.6	0.008081		4.6	0.0101034
		4.8	0.0053784		4.8	0.00998835		4.8	0.00810298		4.8	0.00563533		4.8	0.00449675		4.8	0.00826513
		5	0.00803198		5	0.00863566		5	0.00546201		5	0.00563967		5	0.00595855		5	0.00874178
		5.2	0.00507242		5.2	0.00372324		5.2	0.0057054		5.2	0.0100168		5.2	0.0071037		5.2	0.0093912
		5.4	0.0103353		5.4	0.00873657		5.4	0.00575974		5.4	0.00779819		5.4	0.00523468		5.4	0.00854896
		5.6	0.00824497		5.6	0.0107075		5.6	0.00689037		5.6	0.00262982		5.6	0.00519303		5.6	0.0105367
		5.8	0.00684374		5.8	0.00774766		5.8	0.00632927		5.8	0.0053956		5.8	0.00099351		5.8	0.00805109
		6	0.00421473		6	0.00719566		6	0.00372295		6	0.00375424		6	0.00633977		6	0.00823565
		6.2	0.00455674		6.2	0.00866164		6.2	0.00214573		6.2	0.00992228		6.2	0.00559934		6.2	0.00721481
		6.4	0.00499852		6.4	0.00783521		6.4	0.00523179		6.4	0.00776748		6.4	0.00623246		6.4	0.00879076
		6.6	0.00484523		6.6	0.0102214		6.6	0.00416645		6.6	0.00588635		6.6	0.00484601		6.6	0.00994107
		6.8	0.00432355		6.8	0.0071342		6.8	0.00545822		6.8	0.00588274		6.8	0.00291865		6.8	0.0112382
		7	0.0100663		7	0.00507969		7	0.00891794		7	0.00643461		7	0.00907386		7	0.00507801
		7.2	0.00814485		7.2	0.00723493		7.2	0.00876117		7.2	0.0110258		7.2	0.00366832		7.2	0.0100099
		7.4	0.0069842		7.4	0.00913593		7.4	0.00486834		7.4	0.00663482		7.4	0.00639701		7.4	0.011584
		7.6	0.00824742		7.6	0.0056499		7.6	0.00575472		7.6	0.00649367		7.6	0.00705531		7.6	0.0114901
		7.8	0.00817771		7.8	0.0100097		7.8	0.00360795		7.8	0.0121448		7.8	0.00645081		7.8	0.01007
		8	0.00918128		8	0.0131479		8	0.00561013		8	0.0120313		8	0.00612417		8	0.0101021
		8.2	0.00774335		8.2	0.0141759		8.2	0.00494722		8.2	0.00527		8.2	0.00717732		8.2	0.0089168
		8.4	0.0102451		8.4	0.00768308		8.4	0.00744073		8.4	0.0098127		8.4	0.00812557		8.4	0.0124027
		8.6	0.00549503		8.6	0.00704052		8.6	0.00589749		8.6	0.010635		8.6	0.00864859		8.6	0.0105491
		8.8	0.00694493		8.8	0.00476892		8.8	0.006078		8.8	0.00938707		8.8	0.00511253		8.8	0.0130813
		9	0.00968808		9	0.0124443		9	0.010595		9	0.0118452		9	0.00557071		9	0.00643128
		9.2	0.00977113		9.2	0.00874966		9.2	0.00573537		9.2	0.0101297		9.2	0.00773101		9.2	0.0113946
		9.4	0.0105898		9.4	0.00828296		9.4	0.00641208		9.4	0.0088278		9.4	0.00125597		9.4	0.0118425
		9.6	0.00664085		9.6	0.00756706		9.6	0.0090683		9.6	0.00952634		9.6	0.00213771		9.6	0.00738066
		9.8	0.00699374		9.8	0.0092458		9.8	0.00497193		9.8	0.010747		9.8	0.00624493		9.8	0.0119661
		10	0.0068508		10	0.00983421		10	0.00236348		10	0.0104928		10	0.00538653		10	0.00775973
		10.2	0.0101183		10.2	0.011316		10.2	0.00396982		10.2	0.00605023		10.2	0.00635336		10.2	0.00954907
		10.4	0.0104254		10.4	0.0102217		10.4	0.00465341		10.4	0.0103304		10.4	0.00620612		10.4	0.00979072
		10.6	0.00826102		10.6	0.00811571		10.6	0.00624086		10.6	0.00659834		10.6	0.00644652		10.6	0.00950086
		10.8	0.00987206		10.8	0.0149769		10.8	0.00753134		10.8	0.00811286		10.8	0.00616714		10.8	0.0112517
		11	0.00639776		11	0.00881315		11	0.00433401		11	0.0147184		11	0.0100991		11	0.0125975
		11.2	0.0112457		11.2	0.00971393		11.2	0.00415092		11.2	0.00698246		11.2	0.0102407		11.2	0.0119629
		11.4	0.0114371		11.4	0.011961		11.4	0.00780094		11.4	0.00897072		11.4	0.00977946		11.4	0.0133568
		11.6	0.00858364		11.6	0.0121549		11.6	0.00726341		11.6	0.00881717		11.6	0.00748899		11.6	0.0165284
		11.8	0.0101845		11.8	0.00456868		11.8	0.0074915		11.8	0.00683177		11.8	0.00920416		11.8	0.0112187
		12	0.0088084		12	0.00951111		12	0.00630635		12	0.00955483		12	0.00562906		12	0.0166276
		12.2	0.00803137		12.2	0.0152795		12.2	0.00588459		12.2	0.00976546		12.2	0.00574319		12.2	0.0117746
		12.4	0.0122263		12.4	0.00982241		12.4	0.00566114		12.4	0.0132267		12.4	0.00745089		12.4	0.0126516
		12.6	0.00714775		12.6	0.00661233		12.6	0.00985672		12.6	0.00873156		12.6	0.00751038		12.6	0.0111113
		12.8	0.0112947		12.8	0.00858556		12.8	0.00801053		12.8	0.0111829		12.8	0.00680779		12.8	0.012967
		13	0.00989566		13	0.013479		13	0.00584995		13	0.00874946		13	0.00770417		13	0.00904798
		13.2	0.00830164		13.2	0.00688625		13.2	0.00011551		13.2	0.0126705		13.2	0.0096161		13.2	0.014763
		13.4	0.0096846		13.4	0.00960477		13.4	0.00324668		13.4	0.0121283		13.4	0.0064685		13.4	0.00972854
		13.6	0.0083581		13.6	0.0163606		13.6	0.00843192		13.6	0.0137282		13.6	0.00792223		13.6	0.0174819
		13.8	0.00820542		13.8	0.00780578		13.8	0.00819335		13.8	0.011423		13.8	0.00970588		13.8	0.0172604
		14	0.00761311		14	0.0131977		14	0.00663716		14	0.0117601		14	0.00878918		14	0.0147957
		14.2	0.00618323		14.2	0.0116323		14.2	0.00462527		14.2	0.0138925		14.2	0.00624533		14.2	0.0187548
		14.4	0.00921816		14.4	0.00752225		14.4	0.0105511		14.4	0.0131771		14.4	0.00876172		14.4	0.0130332
		14.6	0.0128978		14.6	0.010743		14.6	0.00658043		14.6	0.0107262		14.6	0.00837594		14.6	0.0114954
		14.8	0.0108178		14.8	0.0144798		14.8	0.00865252		14.8	0.0118414		14.8	0.0116284		14.8	0.00933241
		15	0.0084002		15	0.0112114		15	0.00839875		15	0.0103425		15	0.00762745		15	0.0126435
		15.2	0.00687363		15.2	0.015933		15.2	0.00578478		15.2	0.0115993		15.2	0.00649384		15.2	0.0146688
		15.4	0.0148498		15.4	0.0148214		15.4	0.00493259		15.4	0.0161385		15.4	0.00710746		15.4	0.0167646
		15.6	0.00660662		15.6	0.0100393		15.6	0.00635216		15.6	0.0158429		15.6	0.00753605		15.6	0.0111972
		15.8	0.0115953		15.8	0.0113491		15.8	0.00477908		15.8	0.0108995		15.8	0.00836594		15.8	0.0159524
		16	0.0112435		16	0.010829		16	0.00827689		16	0.0186573		16	0.00841929		16	0.0132124
		16.2	0.0074683		16.2	0.0139879		16.2	0.00888042		16.2	0.0129394		16.2	0.00788507		16.2	0.015589
		16.4	0.00537419		16.4	0.00926282		16.4	0.007626		16.4	0.0108222		16.4	0.0109272		16.4	0.0127803
		16.6	0.0114395		16.6	0.0100415		16.6	0.00633169		16.6	0.0137228		16.6	0.00991735		16.6	0.0170377
		16.8	0.0166214		16.8	0.0119002		16.8	0.00363608		16.8	0.00846416		16.8	0.00831772		16.8	0.0114548
		17	0.0152549		17	0.0120787		17	0.00741355		17	0.00927825		17	0.0107672		17	0.0154469
		17.2	0.00911342		17.2	0.0160512		17.2	0.0110877		17.2	0.013911		17.2	0.0113643		17.2	0.0179995
		17.4	0.00740569		17.4	0.0131449		17.4	0.00922631		17.4	0.0161709		17.4	0.0100599		17.4	0.0139912
		17.6	0.0109734		17.6	0.00991177		17.6	0.00898686		17.6	0.0156967		17.6	0.0121069		17.6	0.0147353
		17.8	0.0112461		17.8	0.0097319		17.8	0.00444774		17.8	0.017707		17.8	0.0106894		17.8	0.0155315
		18	0.0141914		18	0.0147424		18	0.00176887		18	0.0118317		18	0.0102844		18	0.0145844
		18.2	0.0129532		18.2	0.0148106		18.2	0.00351368		18.2	0.0169713		18.2	0.00798164		18.2	0.0171719
		18.4	0.00844702		18.4	0.00737483		18.4	0.00611691		18.4	0.0184785		18.4	0.0147225		18.4	0.0158371
		18.6	0.011433		18.6	0.0121741		18.6	0.0130426		18.6	0.0168025		18.6	0.00657081		18.6	0.0158109
		18.8	0.0141885		18.8	0.0140438		18.8	0.0072928		18.8	0.0147769		18.8	0.0121101		18.8	0.0127505
		19	0.0105577		19	0.013993		19	0.00608806		19	0.0179563		19	0.0129053		19	0.0145019
		19.2	0.0167733		19.2	0.0120243		19.2	0.00659909		19.2	0.0181302		19.2	0.00958657		19.2	0.0163522
		19.4	0.0110499		19.4	0.0125288		19.4	0.00603123		19.4	0.0150002		19.4	0.0107376		19.4	0.0141182
		19.6	0.0120839		19.6	0.012116		19.6	0.00629269		19.6	0.0166094		19.6	0.00876167		19.6	0.0186902
		19.8	0.01088		19.8	0.0124633		19.8	0.00708778		19.8	0.0189576		19.8	0.0130311		19.8	0.0161188
		20	0.0129274		20	0.00962831		20	0.00502271		20	0.0174553		20	0.0109141		20	0.0170372
		20.2	0.0114189		20.2	0.0123976		20.2	0.00765118		20.2	0.0168433		20.2	0.0106415		20.2	0.0161353
		20.4	0.0124921		20.4	0.0149902		20.4	0.00960001		20.4	0.0178242		20.4	0.0131099		20.4	0.0140679
		20.6	0.0124978		20.6	0.00923903		20.6	0.00924005		20.6	0.018015		20.6	0.0139243		20.6	0.0139955
		20.8	0.0110418		20.8	0.0115985		20.8	0.0068243		20.8	0.0175851		20.8	0.0129188		20.8	0.0146107
		21	0.0100583		21	0.0113353		21	0.011432		21	0.0156775		21	0.0119956		21	0.022196
		21.2	0.0106151		21.2	0.0112101		21.2	0.00674958		21.2	0.0128785		21.2	0.0155214		21.2	0.0143977
		21.4	0.00874983		21.4	0.016911		21.4	0.00573476		21.4	0.0147714		21.4	0.0068481		21.4	0.0175069
		21.6	0.0141485		21.6	0.0145921		21.6	0.00922122		21.6	0.0149718		21.6	0.0154003		21.6	0.0147269
		21.8	0.0175906		21.8	0.0144737		21.8	0.00943215		21.8	0.0130334		21.8	0.0122444		21.8	0.0180142
		22	0.0119127		22	0.00930261		22	0.00911459		22	0.0151844		22	0.011601		22	0.0193779
		22.2	0.011808		22.2	0.0098092		22.2	0.00947705		22.2	0.0252067		22.2	0.0077867		22.2	0.0169884
		22.4	0.00896669		22.4	0.0116401		22.4	0.00516045		22.4	0.0193915		22.4	0.0097713		22.4	0.0195604
		22.6	0.0138419		22.6	0.0164007		22.6	0.0104333		22.6	0.0140422		22.6	0.0088126		22.6	0.015729
		22.8	0.0162975		22.8	0.0141907		22.8	0.00897953		22.8	0.0174005		22.8	0.00904824		22.8	0.0165394
		23	0.0128173		23	0.0132031		23	0.00732907		23	0.017928		23	0.0104083		23	0.0203753
		23.2	0.0098038		23.2	0.00874383		23.2	0.00915464		23.2	0.0123208		23.2	0.0138643		23.2	0.0217454
		23.4	0.0120547		23.4	0.0103798		23.4	0.00988513		23.4	0.0156577		23.4	0.0106435		23.4	0.0156521
		23.6	0.015888		23.6	0.0156106		23.6	0.00944713		23.6	0.0219797		23.6	0.0116735		23.6	0.0207351
		23.8	0.0113565		23.8	0.0160335		23.8	0.00412255		23.8	0.0163506		23.8	0.0128799		23.8	0.0169507
		24	0.0137851		24	0.0156104		24	0.00907874		24	0.016805		24	0.0123722		24	0.0191087
		24.2	0.0204316		24.2	0.0162515		24.2	0.00970047		24.2	0.0170839		24.2	0.00757578		24.2	0.0183765
		24.4	0.0150881		24.4	0.0121049		24.4	0.00901378		24.4	0.0175746		24.4	0.00549593		24.4	0.0143143
		24.6	0.0151195		24.6	0.0150317		24.6	0.00950738		24.6	0.0188468		24.6	0.0108614		24.6	0.0162614
		24.8	0.0141355		24.8	0.0179933		24.8	0.0094392		24.8	0.0239576		24.8	0.00990057		24.8	0.0135151
		25	0.0138715		25	0.0106017		25	0.00757197		25	0.0164131		25	0.013408		25	0.0146355
		25.2	0.0134063		25.2	0.0167251		25.2	0.00384505		25.2	0.0190768		25.2	0.0127836		25.2	0.0186624
		25.4	0.0203038		25.4	0.0142966		25.4	0.0113651		25.4	0.0206462		25.4	0.0112052		25.4	0.0141803
		25.6	0.0107714		25.6	0.010208		25.6	0.00877242		25.6	0.0207962		25.6	0.00954633		25.6	0.0156288
		25.8	0.0132996		25.8	0.0122645		25.8	0.0109794		25.8	0.0196596		25.8	0.0120567		25.8	0.0199044
		26	0.0138773		26	0.0144559		26	0.0128407		26	0.0187212		26	0.00992201		26	0.0204875
		26.2	0.014764		26.2	0.0140063		26.2	0.0112031		26.2	0.020392		26.2	0.0108795		26.2	0.0183647
		26.4	0.0131828		26.4	0.0163788		26.4	0.00901116		26.4	0.0175519		26.4	0.0143681		26.4	0.0155079
		26.6	0.0173934		26.6	0.0106774		26.6	0.00767083		26.6	0.0144384		26.6	0.0107071		26.6	0.0194901
		26.8	0.0150817		26.8	0.014701		26.8	0.00983338		26.8	0.017785		26.8	0.0123656		26.8	0.0272336
		27	0.0134211		27	0.0143803		27	0.0153567		27	0.0149228		27	0.0111601		27	0.017462
		27.2	0.0157834		27.2	0.0178148		27.2	0.0094853		27.2	0.0148756		27.2	0.0150549		27.2	0.0238571
		27.4	0.0131012		27.4	0.0161653		27.4	0.0105906		27.4	0.0185965		27.4	0.0124747		27.4	0.0217831
		27.6	0.0117947		27.6	0.0138481		27.6	0.00681483		27.6	0.0190605		27.6	0.0136602		27.6	0.0169918
		27.8	0.0145885		27.8	0.014196		27.8	0.0105182		27.8	0.0183999		27.8	0.0146116		27.8	0.0198245
		28	0.0181279		28	0.015656		28	0.01351		28	0.0210739		28	0.0143973		28	0.0199774
		28.2	0.0150592		28.2	0.0157423		28.2	0.0114584		28.2	0.0184446		28.2	0.00510956		28.2	0.016852
		28.4	0.0168897		28.4	0.01921		28.4	0.0103321		28.4	0.0162473		28.4	0.00732916		28.4	0.0172785
		28.6	0.017416		28.6	0.0184988		28.6	0.00765784		28.6	0.0148264		28.6	0.00974007		28.6	0.0204511
		28.8	0.0149036		28.8	0.0156111		28.8	0.0107973		28.8	0.0196143		28.8	0.0107634		28.8	0.0155749
		29	0.0143262		29	0.0121473		29	0.00839182		29	0.0148125		29	0.0107197		29	0.0193383
		29.2	0.0141101		29.2	0.0155419		29.2	0.00590897		29.2	0.0155499		29.2	0.0114477		29.2	0.0156117
		29.4	0.0142652		29.4	0.0168105		29.4	0.0108817		29.4	0.0167817		29.4	0.0089664		29.4	0.018405
		29.6	0.0188948		29.6	0.0173276		29.6	0.0123197		29.6	0.0190383		29.6	0.00802247		29.6	0.0209154
		29.8	0.0155565		29.8	0.011133		29.8	0.0106765		29.8	0.0145221		29.8	0.00930305		29.8	0.0195388
		30	0.0135212		30	0.012843		30	0.0112257		30	0.0152083		30	0.0115023		30	0.0222232
		30.2	0.0175919		30.2	0.0206182		30.2	0.00775359		30.2	0.0199829		30.2	0.0133419		30.2	0.0176087
		30.4	0.0181176		30.4	0.0198539		30.4	0.00918257		30.4	0.0220354		30.4	0.0094965		30.4	0.0178687
		30.6	0.0153418		30.6	0.0190917		30.6	0.00917239		30.6	0.0139914		30.6	0.0101574		30.6	0.0182819
		30.8	0.0132955		30.8	0.0148788		30.8	0.00798359		30.8	0.0173731		30.8	0.0075782		30.8	0.0188762
		31	0.0192731		31	0.0143793		31	0.00726323		31	0.019759		31	0.00717666		31	0.0174008
		31.2	0.0129684		31.2	0.0142591		31.2	0.0093532		31.2	0.0152933		31.2	0.0146968		31.2	0.0232287
		31.4	0.0161475		31.4	0.0136234		31.4	0.00795511		31.4	0.0174466		31.4	0.0114701		31.4	0.0226673
		31.6	0.0147447		31.6	0.0171971		31.6	0.00996151		31.6	0.0185261		31.6	0.0126441		31.6	0.0153462
		31.8	0.0118916		31.8	0.0133246		31.8	0.0125582		31.8	0.0191839		31.8	0.0148183		31.8	0.0251255
		32	0.0131441		32	0.0215285		32	0.00721691		32	0.0158591		32	0.00673643		32	0.0211138
		32.2	0.0162833		32.2	0.0182637		32.2	0.0140543		32.2	0.0225957		32.2	0.0139186		32.2	0.0194283
		32.4	0.0123645		32.4	0.019134		32.4	0.0144908		32.4	0.0206947		32.4	0.0126453		32.4	0.0152521
		32.6	0.0155586		32.6	0.0141627		32.6	0.00763394		32.6	0.0190407		32.6	0.0134729		32.6	0.0196465
		32.8	0.015113		32.8	0.0146263		32.8	0.00981182		32.8	0.0225033		32.8	0.00705541		32.8	0.0223094
		33	0.0171115		33	0.0170914		33	0.00968038		33	0.0218928		33	0.0116801		33	0.0214352
		33.2	0.0156538		33.2	0.0141979		33.2	0.00780672		33.2	0.0154079		33.2	0.0109794		33.2	0.0218435
		33.4	0.0133497		33.4	0.018535		33.4	0.00615115		33.4	0.0216693		33.4	0.0139357		33.4	0.019009
		33.6	0.0183403		33.6	0.0150211		33.6	0.0174988		33.6	0.0188134		33.6	0.0140265		33.6	0.0208789
		33.8	0.020106		33.8	0.0180524		33.8	0.00766629		33.8	0.0213937		33.8	0.0094555		33.8	0.0213806
		34	0.0146306		34	0.0140148		34	0.0105886		34	0.0169817		34	0.0111833		34	0.0224407
		34.2	0.0182433		34.2	0.0186713		34.2	0.00704484		34.2	0.0218016		34.2	0.0151305		34.2	0.0190458
		34.4	0.0182545		34.4	0.0163065		34.4	0.0111644		34.4	0.0152276		34.4	0.0111573		34.4	0.0215359
		34.6	0.0143373		34.6	0.0179074		34.6	0.0086472		34.6	0.0165351		34.6	0.0116247		34.6	0.0209048
		34.8	0.0179084		34.8	0.0182304		34.8	0.0112389		34.8	0.0167447		34.8	0.0128294		34.8	0.0228554
		35	0.0200021		35	0.0154044		35	0.00936134		35	0.0144765		35	0.0111658		35	0.0222832
		35.2	0.016491		35.2	0.0176408		35.2	0.00977661		35.2	0.0187276		35.2	0.009027		35.2	0.0219025
		35.4	0.0170616		35.4	0.0211726		35.4	0.0122528		35.4	0.0174988		35.4	0.0120141		35.4	0.0205696
		35.6	0.0158725		35.6	0.0143464		35.6	0.0150029		35.6	0.0147657		35.6	0.0109408		35.6	0.0215524
		35.8	0.0177622		35.8	0.0162125		35.8	0.0101979		35.8	0.0212697		35.8	0.0113161		35.8	0.025227
		36	0.0211213		36	0.0182276		36	0.010918		36	0.0207856		36	0.0122976		36	0.0215176
		36.2	0.0193757		36.2	0.0190021		36.2	0.012371		36.2	0.0193044		36.2	0.0160761		36.2	0.0250076
		36.4	0.0172413		36.4	0.0175355		36.4	0.00840417		36.4	0.0172786		36.4	0.0147542		36.4	0.024076
		36.6	0.018153		36.6	0.0217644		36.6	0.0144695		36.6	0.0211208		36.6	0.0111738		36.6	0.0200201
		36.8	0.01471		36.8	0.0117719		36.8	0.0109968		36.8	0.0164758		36.8	0.0115153		36.8	0.0210337
		37	0.0188182		37	0.0192413		37	0.0106263		37	0.0154818		37	0.0149465		37	0.0177687
		37.2	0.0201902		37.2	0.0171464		37.2	0.0118374		37.2	0.0196019		37.2	0.010072		37.2	0.0228746
		37.4	0.0149823		37.4	0.0159007		37.4	0.0111229		37.4	0.016668		37.4	0.0104825		37.4	0.0238821
		37.6	0.0221971		37.6	0.0167793		37.6	0.0081669		37.6	0.0201391		37.6	0.0106679		37.6	0.0233861
		37.8	0.0222024		37.8	0.0182638		37.8	0.00877824		37.8	0.0205344		37.8	0.0118248		37.8	0.0217942
		38	0.0179827		38	0.0156459		38	0.00874498		38	0.0217541		38	0.0161443		38	0.020865
		38.2	0.0183483		38.2	0.0165713		38.2	0.00934984		38.2	0.0144358		38.2	0.0141366		38.2	0.0230549
		38.4	0.0149252		38.4	0.0195452		38.4	0.009399		38.4	0.0243432		38.4	0.0134919		38.4	0.0248647
		38.6	0.0172113		38.6	0.0216481		38.6	0.0134429		38.6	0.0195389		38.6	0.0148961		38.6	0.0224358
		38.8	0.0176591		38.8	0.0158346		38.8	0.0140817		38.8	0.0150729		38.8	0.0120385		38.8	0.021115
		39	0.0204658		39	0.0178077		39	0.0129228		39	0.0224148		39	0.010148		39	0.0196399
		39.2	0.0191406		39.2	0.0184579		39.2	0.0108556		39.2	0.0161141		39.2	0.0141552		39.2	0.0210233
		39.4	0.0212805		39.4	0.0185103		39.4	0.0118912		39.4	0.0162006		39.4	0.0144143		39.4	0.0200728
		39.6	0.019796		39.6	0.017742		39.6	0.0132204		39.6	0.0189893		39.6	0.0119842		39.6	0.022326
		39.8	0.0165149		39.8	0.0194174		39.8	0.00710718		39.8	0.0223335		39.8	0.0131411		39.8	0.0262927
		40	0.0179285		40	0.0205829		40	0.0107548		40	0.0177448		40	0.0148522		40	0.0241302
		40.2	0.0174199		40.2	0.0230796		40.2	0.011713		40.2	0.0209101		40.2	0.00979735		40.2	0.0206889
		40.4	0.0179137		40.4	0.0170648		40.4	0.0134594		40.4	0.0236991		40.4	0.0117507		40.4	0.0164276
		40.6	0.0187756		40.6	0.0176703		40.6	0.00837274		40.6	0.0169913		40.6	0.011184		40.6	0.0274263
		40.8	0.018001		40.8	0.0194859		40.8	0.011834		40.8	0.0161761		40.8	0.0126594		40.8	0.0217312
		41	0.0172482		41	0.0205631		41	0.0123309		41	0.0193875		41	0.0137641		41	0.0259773
		41.2	0.0210808		41.2	0.0197369		41.2	0.00720302		41.2	0.018435		41.2	0.00815534		41.2	0.019691
		41.4	0.015933		41.4	0.0149592		41.4	0.0142953		41.4	0.0146864		41.4	0.0145626		41.4	0.0212197
		41.6	0.017937		41.6	0.0182334		41.6	0.0132712		41.6	0.0164063		41.6	0.0109637		41.6	0.0257397
		41.8	0.0172068		41.8	0.0221692		41.8	0.0141482		41.8	0.0149198		41.8	0.0108301		41.8	0.0225729
		42	0.0226448		42	0.0208994		42	0.0101899		42	0.0147112		42	0.0112013		42	0.0233683
		42.2	0.0205585		42.2	0.0172901		42.2	0.0132006		42.2	0.0170314		42.2	0.0142568		42.2	0.0231633
		42.4	0.0184316		42.4	0.0198939		42.4	0.0114596		42.4	0.0164501		42.4	0.0116013		42.4	0.0231253
		42.6	0.0195106		42.6	0.0148824		42.6	0.0100613		42.6	0.0193854		42.6	0.0150404		42.6	0.0222669
		42.8	0.0193617		42.8	0.0179169		42.8	0.00732709		42.8	0.0140997		42.8	0.0148838		42.8	0.0254506
		43	0.0182887		43	0.0201519		43	0.0140699		43	0.0173424		43	0.0129368		43	0.0270953
		43.2	0.0171766		43.2	0.0195602		43.2	0.0096563		43.2	0.0150869		43.2	0.0149219		43.2	0.0237664
		43.4	0.0162183		43.4	0.021081		43.4	0.0107434		43.4	0.021255		43.4	0.0103574		43.4	0.0250548
		43.6	0.0194496		43.6	0.0182916		43.6	0.0102886		43.6	0.0183008		43.6	0.0126638		43.6	0.0254136
		43.8	0.0208136		43.8	0.0178738		43.8	0.0118321		43.8	0.0147071		43.8	0.0157761		43.8	0.0242895
		44	0.0178846		44	0.0204996		44	0.00813784		44	0.014627		44	0.0111964		44	0.0256504
		44.2	0.019519		44.2	0.02184		44.2	0.00827524		44.2	0.0191409		44.2	0.0168316		44.2	0.0237213
		44.4	0.0198309		44.4	0.0194975		44.4	0.0120729		44.4	0.0152364		44.4	0.00917931		44.4	0.0227366
		44.6	0.0203371		44.6	0.0182657		44.6	0.0106201		44.6	0.0172979		44.6	0.0156816		44.6	0.0246587
		44.8	0.0212291		44.8	0.0212408		44.8	0.00896527		44.8	0.0173503		44.8	0.0120989		44.8	0.028459
		45	0.0154647		45	0.0168843		45	0.00777643		45	0.0182615		45	0.0155894		45	0.0204503
		45.2	0.0198116		45.2	0.0225147		45.2	0.012376		45.2	0.0176892		45.2	0.012565		45.2	0.0213968
		45.4	0.0195807		45.4	0.0179269		45.4	0.00941475		45.4	0.0167236		45.4	0.0111188		45.4	0.0263118
		45.6	0.0188085		45.6	0.0172846		45.6	0.0122378		45.6	0.0106837		45.6	0.0138487		45.6	0.025282
		45.8	0.0182662		45.8	0.0152523		45.8	0.0125208		45.8	0.0149802		45.8	0.013731		45.8	0.0226591
		46	0.0230887		46	0.0207033		46	0.0126614		46	0.0192786		46	0.0168658		46	0.0288086
		46.2	0.0213862		46.2	0.0202058		46.2	0.0102782		46.2	0.0147262		46.2	0.0131546		46.2	0.0222536
		46.4	0.0192281		46.4	0.0180403		46.4	0.013684		46.4	0.0183033		46.4	0.0140699		46.4	0.0215865
		46.6	0.0176976		46.6	0.0208297		46.6	0.00647972		46.6	0.022346		46.6	0.0175912		46.6	0.025557
		46.8	0.0222789		46.8	0.0182032		46.8	0.0130643		46.8	0.0175991		46.8	0.0199204		46.8	0.0275117
		47	0.01916		47	0.0216584		47	0.0122845		47	0.0189614		47	0.0161096		47	0.0245028
		47.2	0.018836		47.2	0.0171995		47.2	0.0108382		47.2	0.0199249		47.2	0.0151097		47.2	0.0240587
		47.4	0.0239478		47.4	0.0166308		47.4	0.0145357		47.4	0.0146841		47.4	0.0148519		47.4	0.0215862
		47.6	0.0244336		47.6	0.0134286		47.6	0.0125527		47.6	0.0221878		47.6	0.0129618		47.6	0.0258673
		47.8	0.0179798		47.8	0.0232077		47.8	0.00749167		47.8	0.0200842		47.8	0.015566		47.8	0.0268018
		48	0.01733		48	0.0200033		48	0.0108461		48	0.0182302		48	0.0156552		48	0.0254378
		48.2	0.0151575		48.2	0.0199668		48.2	0.0152067		48.2	0.0193418		48.2	0.0112208		48.2	0.0263985
		48.4	0.0163031		48.4	0.0216485		48.4	0.0122666		48.4	0.0184144		48.4	0.0131393		48.4	0.0263241
		48.6	0.0159987		48.6	0.0244664		48.6	0.0118135		48.6	0.0145363		48.6	0.0140199		48.6	0.0295661
		48.8	0.0243881		48.8	0.0190718		48.8	0.0126861		48.8	0.015885		48.8	0.0127192		48.8	0.024092
		49	0.0168781		49	0.017435		49	0.0102623		49	0.0171308		49	0.0132225		49	0.0229441
		49.2	0.0212823		49.2	0.016926		49.2	0.010927		49.2	0.0202103		49.2	0.015547		49.2	0.0262089
		49.4	0.0220831		49.4	0.0198241		49.4	0.0138066		49.4	0.0165713		49.4	0.0130402		49.4	0.0253943
		49.6	0.0151762		49.6	0.0190814		49.6	0.0131446		49.6	0.0219144		49.6	0.01068		49.6	0.026845
		49.8	0.020082		49.8	0.0230211		49.8	0.0130931		49.8	0.0219904		49.8	0.0163218		49.8	0.0215488
		50	0.0176249		50	0.0217517		50	0.0106142		50	0.020811		50	0.0114829		50	0.0252505
		50.2	0.0206639		50.2	0.0222567		50.2	0.0100249		50.2	0.0170638		50.2	0.0122697		50.2	0.0231328
		50.4	0.0217841		50.4	0.024166		50.4	0.012713		50.4	0.0180236		50.4	0.0146763		50.4	0.0220737
		50.6	0.0222852		50.6	0.0199603		50.6	0.00749306		50.6	0.016246		50.6	0.0146849		50.6	0.0269962
		50.8	0.0223851		50.8	0.0189111		50.8	0.0116407		50.8	0.0205025		50.8	0.0153928		50.8	0.0261475
		51	0.0230569		51	0.0151656		51	0.0107923		51	0.0179969		51	0.0130348		51	0.0264425
		51.2	0.0185914		51.2	0.0193538		51.2	0.0104774		51.2	0.0118406		51.2	0.0155818		51.2	0.0252367
		51.4	0.0192887		51.4	0.0169331		51.4	0.0131243		51.4	0.0208486		51.4	0.0125315		51.4	0.022694
		51.6	0.0195564		51.6	0.0187033		51.6	0.0128315		51.6	0.0209151		51.6	0.0153128		51.6	0.0262037
		51.8	0.0225545		51.8	0.0169342		51.8	0.0109758		51.8	0.0169925		51.8	0.0131092		51.8	0.0205228
		52	0.0226522		52	0.0190145		52	0.0115233		52	0.0192628		52	0.0165676		52	0.0296252
		52.2	0.0182481		52.2	0.0228065		52.2	0.00948593		52.2	0.0214756		52.2	0.0187647		52.2	0.0257146
		52.4	0.0235192		52.4	0.0159961		52.4	0.013096		52.4	0.0196283		52.4	0.0154987		52.4	0.0234788
		52.6	0.0156092		52.6	0.0187982		52.6	0.013897		52.6	0.0176407		52.6	0.0135268		52.6	0.0266607
		52.8	0.0189828		52.8	0.0171668		52.8	0.0130662		52.8	0.0175838		52.8	0.0110978		52.8	0.0275393
		53	0.0216462		53	0.0178135		53	0.00737701		53	0.0165309		53	0.0107353		53	0.0255854
		53.2	0.025948		53.2	0.0211941		53.2	0.00934774		53.2	0.0172149		53.2	0.0137993		53.2	0.0213309
		53.4	0.0239793		53.4	0.0232829		53.4	0.0131541		53.4	0.0179516		53.4	0.0152497		53.4	0.0312654
		53.6	0.0207645		53.6	0.0188595		53.6	0.0116953		53.6	0.0185832		53.6	0.0161199		53.6	0.0302664
		53.8	0.0223498		53.8	0.0215126		53.8	0.0146793		53.8	0.016369		53.8	0.0155676		53.8	0.0258447
		54	0.0216982		54	0.0219443		54	0.0124946		54	0.0190591		54	0.0139145		54	0.0263411
		54.2	0.0211804		54.2	0.0208101		54.2	0.00765375		54.2	0.0180666		54.2	0.0146458		54.2	0.028266
		54.4	0.0232055		54.4	0.0219194		54.4	0.0129875		54.4	0.0207305		54.4	0.0115811		54.4	0.0260504
		54.6	0.0249321		54.6	0.0200198		54.6	0.0111944		54.6	0.0216503		54.6	0.0143854		54.6	0.0323917
		54.8	0.0194174		54.8	0.0217991		54.8	0.0114807		54.8	0.0178437		54.8	0.011483		54.8	0.0245368
		55	0.0215779		55	0.0207671		55	0.0147098		55	0.0203637		55	0.0138322		55	0.0249796
		55.2	0.0253361		55.2	0.0179879		55.2	0.00977433		55.2	0.020532		55.2	0.0141861		55.2	0.0252254
		55.4	0.0196971		55.4	0.0199017		55.4	0.0122317		55.4	0.0222314		55.4	0.0173845		55.4	0.0245842
		55.6	0.0210163		55.6	0.023359		55.6	0.0108544		55.6	0.0193877		55.6	0.0142309		55.6	0.0259758
		55.8	0.0230787		55.8	0.024517		55.8	0.0127998		55.8	0.0177701		55.8	0.013005		55.8	0.0266006
		56	0.0164539		56	0.0226459		56	0.0116594		56	0.021155		56	0.0144405		56	0.0259561
		56.2	0.022615		56.2	0.0194734		56.2	0.0129817		56.2	0.0185719		56.2	0.0148115		56.2	0.0260125
		56.4	0.0205098		56.4	0.021645		56.4	0.0113937		56.4	0.0186675		56.4	0.0187709		56.4	0.0311271
		56.6	0.0248336		56.6	0.0193227		56.6	0.0127665		56.6	0.019428		56.6	0.0174069		56.6	0.0280746
		56.8	0.0227171		56.8	0.0183215		56.8	0.0132498		56.8	0.0196696		56.8	0.0138708		56.8	0.0260041
		57	0.0189067		57	0.0172545		57	0.0137615		57	0.0198892		57	0.015761		57	0.026132
		57.2	0.0219477		57.2	0.0199681		57.2	0.00858312		57.2	0.0174797		57.2	0.0166192		57.2	0.0262216
		57.4	0.0199152		57.4	0.020912		57.4	0.0106457		57.4	0.017009		57.4	0.0169279		57.4	0.0230883
		57.6	0.0191992		57.6	0.0201833		57.6	0.0131059		57.6	0.0160977		57.6	0.0129609		57.6	0.023961
		57.8	0.0223912		57.8	0.020226		57.8	0.0124795		57.8	0.0178051		57.8	0.0159894		57.8	0.0271781
		58	0.0231755		58	0.0188226		58	0.0132796		58	0.0220239		58	0.016633		58	0.0220403
		58.2	0.0189523		58.2	0.0175117		58.2	0.0099722		58.2	0.0171314		58.2	0.0169866		58.2	0.0259134
		58.4	0.0202967		58.4	0.0217076		58.4	0.0120306		58.4	0.0188695		58.4	0.0101146		58.4	0.0284571
		58.6	0.0231956		58.6	0.0229549		58.6	0.0103472		58.6	0.0227979		58.6	0.0118606		58.6	0.0258828
		58.8	0.0273298		58.8	0.0182785		58.8	0.0133432		58.8	0.0223666		58.8	0.0175074		58.8	0.0259021
		59	0.0226659		59	0.0193646		59	0.0118648		59	0.0283475		59	0.0182112		59	0.0276598
		59.2	0.0231417		59.2	0.0226286		59.2	0.0110385		59.2	0.0248588		59.2	0.0185834		59.2	0.027268
		59.4	0.025135		59.4	0.0229377		59.4	0.0105105		59.4	0.0198197		59.4	0.0175548		59.4	0.0266957
		59.6	0.0196603		59.6	0.0273581		59.6	0.0132762		59.6	0.0257288		59.6	0.0146785		59.6	0.0242293
		59.8	0.023023		59.8	0.0237457		59.8	0.00893217		59.8	0.0230041		59.8	0.0141196		59.8	0.0258016
		60	0.0556764		60	0.0252803		60	0.0210359		60	0.0146379		60	0.024288		60	0.034411
		60.2	0.0780127		60.2	0.0512647		60.2	0.0399225		60.2	0.0345143		60.2	0.043893		60.2	0.0603805
		60.4	0.100786		60.4	0.0730504		60.4	0.0680239		60.4	0.0572118		60.4	0.0715264		60.4	0.0789657
		60.6	0.125729		60.6	0.103692		60.6	0.0952531		60.6	0.0811532		60.6	0.101504		60.6	0.106139
		60.8	0.156723		60.8	0.126248		60.8	0.117132		60.8	0.110685		60.8	0.120488		60.8	0.132745
		61	0.178672		61	0.155368		61	0.142937		61	0.132541		61	0.148478		61	0.160365
		61.2	0.200334		61.2	0.174517		61.2	0.168086		61.2	0.15958		61.2	0.171778		61.2	0.18527
		61.4	0.228215		61.4	0.201297		61.4	0.190178		61.4	0.18164		61.4	0.196138		61.4	0.210288
		61.6	0.248756		61.6	0.219356		61.6	0.214315		61.6	0.205967		61.6	0.21865		61.6	0.227089
		61.8	0.268518		61.8	0.24702		61.8	0.242724		61.8	0.230274		61.8	0.240875		61.8	0.254168
		62	0.291342		62	0.27118		62	0.26054		62	0.247471		62	0.266504		62	0.276244
		62.2	0.31742		62.2	0.291726		62.2	0.275291		62.2	0.270867		62.2	0.283118		62.2	0.296775
		62.4	0.334331		62.4	0.310054		62.4	0.300766		62.4	0.291513		62.4	0.304715		62.4	0.319714
		62.6	0.355947		62.6	0.332846		62.6	0.321207		62.6	0.310501		62.6	0.325014		62.6	0.339524
		62.8	0.372795		62.8	0.352057		62.8	0.341054		62.8	0.329314		62.8	0.343921		62.8	0.35467
		63	0.389037		63	0.369586		63	0.360483		63	0.350087		63	0.360775		63	0.374749
		63.2	0.410029		63.2	0.387005		63.2	0.374113		63.2	0.3665		63.2	0.381945		63.2	0.390229
		63.4	0.433939		63.4	0.405807		63.4	0.394356		63.4	0.381652		63.4	0.397947		63.4	0.409275
		63.6	0.462349		63.6	0.419594		63.6	0.409986		63.6	0.399022		63.6	0.416319		63.6	0.426415
		63.8	0.462406		63.8	0.439926		63.8	0.422002		63.8	0.415317		63.8	0.432612		63.8	0.443525
		64	0.480918		64	0.454823		64	0.442803		64	0.433449		64	0.449759		64	0.459171
		64.2	0.492681		64.2	0.468918		64.2	0.459423		64.2	0.447231		64.2	0.464909		64.2	0.476405
		64.4	0.532973		64.4	0.482828		64.4	0.475801		64.4	0.465228		64.4	0.483314		64.4	0.491807
		64.6	0.521424		64.6	0.500992		64.6	0.489111		64.6	0.478555		64.6	0.495933		64.6	0.505969
		64.8	0.535426		64.8	0.51493		64.8	0.501769		64.8	0.490807		64.8	0.512657		64.8	0.51839
		65	0.549202		65	0.527835		65	0.520085		65	0.513235		65	0.520978		65	0.536624
		65.2	0.56744		65.2	0.539987		65.2	0.527179		65.2	0.517702		65.2	0.536464		65.2	0.545617
		65.4	0.577573		65.4	0.550448		65.4	0.543375		65.4	0.533912		65.4	0.548411		65.4	0.558843
		65.6	0.594426		65.6	0.56392		65.6	0.550777		65.6	0.543725		65.6	0.557449		65.6	0.567531
		65.8	0.606252		65.8	0.575887		65.8	0.560668		65.8	0.560468		65.8	0.569883		65.8	0.582374
		66	0.608754		66	0.588779		66	0.580088		66	0.56868		66	0.587381		66	0.592824
		66.2	0.622622		66.2	0.602539		66.2	0.587543		66.2	0.57971		66.2	0.594467		66.2	0.606446
		66.4	0.636797		66.4	0.607812		66.4	0.594885		66.4	0.587738		66.4	0.607171		66.4	0.61657
		66.6	0.647223		66.6	0.624023		66.6	0.609784		66.6	0.601849		66.6	0.615607		66.6	0.626708
		66.8	0.655628		66.8	0.631831		66.8	0.61744		66.8	0.608105		66.8	0.631465		66.8	0.638674
		67	0.679074		67	0.644493		67	0.624223		67	0.618063		67	0.639138		67	0.645341
		67.2	0.671004		67.2	0.654593		67.2	0.636408		67.2	0.62866		67.2	0.643904		67.2	0.65921
		67.4	0.682712		67.4	0.661203		67.4	0.6454		67.4	0.641673		67.4	0.657954		67.4	0.668831
		67.6	0.693741		67.6	0.674561		67.6	0.656357		67.6	0.648506		67.6	0.667322		67.6	0.674843
		67.8	0.707069		67.8	0.683315		67.8	0.665801		67.8	0.659312		67.8	0.675289		67.8	0.683462
		68	0.710255		68	0.691589		68	0.675965		68	0.666653		68	0.683184		68	0.691825
		68.2	0.723624		68.2	0.69787		68.2	0.679402		68.2	0.674264		68.2	0.690254		68.2	0.703911
		68.4	0.728578		68.4	0.703121		68.4	0.690802		68.4	0.682657		68.4	0.699186		68.4	0.712068
		68.6	0.736514		68.6	0.714364		68.6	0.701469		68.6	0.693013		68.6	0.708436		68.6	0.720295
		68.8	0.741964		68.8	0.724319		68.8	0.705311		68.8	0.699382		68.8	0.715336		68.8	0.727386
		69	0.754783		69	0.72667		69	0.711143		69	0.710077		69	0.72401		69	0.732412
		69.2	0.759497		69.2	0.735801		69.2	0.723687		69.2	0.714612		69.2	0.731103		69.2	0.741615
		69.4	0.76729		69.4	0.744908		69.4	0.729116		69.4	0.720592		69.4	0.733793		69.4	0.746577
		69.6	0.776464		69.6	0.751983		69.6	0.740316		69.6	0.728898		69.6	0.742183		69.6	0.757942
		69.8	0.782188		69.8	0.758367		69.8	0.742564		69.8	0.731905		69.8	0.752809		69.8	0.766196
		70	0.788236		70	0.765734		70	0.746637		70	0.739825		70	0.761832		70	0.766688
		70.2	0.795275		70.2	0.770154		70.2	0.755288		70.2	0.745152		70.2	0.769146		70.2	0.775792
		70.4	0.800618		70.4	0.776719		70.4	0.76287		70.4	0.756017		70.4	0.772514		70.4	0.78627
		70.6	0.807416		70.6	0.782077		70.6	0.764744		70.6	0.762563		70.6	0.779406		70.6	0.789445
		70.8	0.814039		70.8	0.789997		70.8	0.77242		70.8	0.769765		70.8	0.785387		70.8	0.793963
		71	0.824531		71	0.794124		71	0.782432		71	0.777072		71	0.792007		71	0.801209
		71.2	0.826323		71.2	0.796989		71.2	0.785252		71.2	0.78301		71.2	0.798556		71.2	0.805867
		71.4	0.831242		71.4	0.813103		71.4	0.793562		71.4	0.786285		71.4	0.803819		71.4	0.816137
		71.6	0.839087		71.6	0.814833		71.6	0.796711		71.6	0.790789		71.6	0.808223		71.6	0.818234
		71.8	0.841171		71.8	0.819945		71.8	0.800058		71.8	0.798271		71.8	0.816707		71.8	0.826174
		72	0.850831		72	0.826464		72	0.808227		72	0.800704		72	0.816804		72	0.831439
		72.2	0.855187		72.2	0.833271		72.2	0.81623		72.2	0.806763		72.2	0.826914		72.2	0.837136
		72.4	0.859651		72.4	0.831126		72.4	0.81923		72.4	0.812544		72.4	0.822838		72.4	0.840624
		72.6	0.865564		72.6	0.841744		72.6	0.820415		72.6	0.81662		72.6	0.834687		72.6	0.850419
		72.8	0.872211		72.8	0.843346		72.8	0.83174		72.8	0.823239		72.8	0.838472		72.8	0.852163
		73	0.877622		73	0.851771		73	0.831848		73	0.828976		73	0.846917		73	0.855583
		73.2	0.884135		73.2	0.855838		73.2	0.837424		73.2	0.834677		73.2	0.847995		73.2	0.858677
		73.4	0.887096		73.4	0.860607		73.4	0.845735		73.4	0.837664		73.4	0.853971		73.4	0.868951
		73.6	0.88879		73.6	0.867058		73.6	0.848123		73.6	0.841419		73.6	0.860725		73.6	0.87408
		73.8	0.894716		73.8	0.870577		73.8	0.850195		73.8	0.846103		73.8	0.866027		73.8	0.878599
		74	0.902829		74	0.872922		74	0.851194		74	0.849479		74	0.873469		74	0.877481
		74.2	0.904263		74.2	0.87516		74.2	0.858465		74.2	0.856958		74.2	0.875849		74.2	0.886389
		74.4	0.908071		74.4	0.881164		74.4	0.868899		74.4	0.86312		74.4	0.875315		74.4	0.891021
		74.6	0.918453		74.6	0.887009		74.6	0.870962		74.6	0.865368		74.6	0.882235		74.6	0.892049
		74.8	0.917779		74.8	0.893009		74.8	0.872557		74.8	0.870699		74.8	0.884577		74.8	0.896696
		75	0.922415		75	0.898731		75	0.880128		75	0.875392		75	0.892256		75	0.904006
		75.2	0.924605		75.2	0.901941		75.2	0.880313		75.2	0.879642		75.2	0.893372		75.2	0.900604
		75.4	0.933494		75.4	0.9053		75.4	0.885854		75.4	0.881261		75.4	0.897925		75.4	0.909142
		75.6	0.93265		75.6	0.908178		75.6	0.890567		75.6	0.88417		75.6	0.898265		75.6	0.91524
		75.8	0.936607		75.8	0.914196		75.8	0.89426		75.8	0.889393		75.8	0.900454		75.8	0.921041
		76	0.943222		76	0.915466		76	0.896765		76	0.893128		76	0.906593		76	0.920736
		76.2	0.947599		76.2	0.919356		76.2	0.898851		76.2	0.894688		76.2	0.913231		76.2	0.927138
		76.4	0.948743		76.4	0.923548		76.4	0.908749		76.4	0.893043		76.4	0.920548		76.4	0.927718
		76.6	0.958383		76.6	0.926949		76.6	0.902904		76.6	0.900566		76.6	0.919763		76.6	0.931824
		76.8	0.95343		76.8	0.930598		76.8	0.914322		76.8	0.905595		76.8	0.924775		76.8	0.934027
		77	0.958351		77	0.935666		77	0.915005		77	0.912562		77	0.927243		77	0.938977
		77.2	0.964237		77.2	0.936019		77.2	0.919344		77.2	0.910417		77.2	0.929227		77.2	0.941884
		77.4	0.970299		77.4	0.942947		77.4	0.921953		77.4	0.919548		77.4	0.934088		77.4	0.948551
		77.6	0.969951		77.6	0.943084		77.6	0.923531		77.6	0.919153		77.6	0.937648		77.6	0.951839
		77.8	0.973865		77.8	0.945249		77.8	0.926317		77.8	0.921327		77.8	0.938537		77.8	0.952091
		78	0.979805		78	0.952757		78	0.935944		78	0.925169		78	0.946872		78	0.956107
		78.2	0.987817		78.2	0.954414		78.2	0.932729		78.2	0.929767		78.2	0.949252		78.2	0.960861
		78.4	0.983634		78.4	0.956539		78.4	0.936296		78.4	0.93007		78.4	0.951531		78.4	0.960575
		78.6	0.990222		78.6	0.961148		78.6	0.941021		78.6	0.940359		78.6	0.953411		78.6	0.966197
		78.8	0.990685		78.8	0.964589		78.8	0.945629		78.8	0.938967		78.8	0.955264		78.8	0.970845
		79	0.991871		79	0.964074		79	0.94545		79	0.944691		79	0.961529		79	0.972522
		79.2	0.995219		79.2	0.974378		79.2	0.947519		79.2	0.946558		79.2	0.967355		79.2	0.976004
		79.4	1.0037		79.4	0.973222		79.4	0.949388		79.4	0.952124		79.4	0.967341		79.4	0.980959
		79.6	1.00548		79.6	0.976444		79.6	0.956038		79.6	0.950165		79.6	0.974765		79.6	0.981065
		79.8	1.00845		79.8	0.980427		79.8	0.958074		79.8	0.955814		79.8	0.973804		79.8	0.981
		80	1.02004		80	0.982381		80	0.959968		80	0.960489		80	0.973514		80	0.989313
		80.2	1.01301		80.2	0.988739		80.2	0.96634		80.2	0.961624		80.2	0.979233		80.2	0.992778
		80.4	1.01943		80.4	0.990649		80.4	0.967656		80.4	0.963473		80.4	0.983172		80.4	0.995661
		80.6	1.01663		80.6	0.993484		80.6	0.971925		80.6	0.964762		80.6	0.983702		80.6	0.997031
		80.8	1.02018		80.8	0.993174		80.8	0.973695		80.8	0.967419		80.8	0.98775		80.8	0.996783
		81	1.03234		81	0.995191		81	0.97556		81	0.970277		81	0.989045		81	1.00202
		81.2	1.02685		81.2	1.00285		81.2	0.980899		81.2	0.976381		81.2	0.9928		81.2	1.00308
		81.4	1.02981		81.4	1.00517		81.4	0.982436		81.4	0.977875		81.4	1.00033		81.4	1.00357
		81.6	1.03401		81.6	1.00038		81.6	0.988274		81.6	0.977843		81.6	0.999202		81.6	1.01102
		81.8	1.03539		81.8	1.0045		81.8	0.989019		81.8	0.983495		81.8	0.998853		81.8	1.01444
		82	1.03953		82	1.01257		82	0.992631		82	0.987563		82	1.00266		82	1.01469
		82.2	1.04431		82.2	1.01041		82.2	0.998737		82.2	0.988988		82.2	1.00668		82.2	1.01562
		82.4	1.04218		82.4	1.01647		82.4	0.993587		82.4	0.991323		82.4	1.01419		82.4	1.01921
		82.6	1.04841		82.6	1.01987		82.6	0.995674		82.6	0.997497		82.6	1.00821		82.6	1.02537
		82.8	1.05079		82.8	1.02495		82.8	0.999906		82.8	0.99582		82.8	1.01234		82.8	1.0279
		83	1.05055		83	1.02302		83	1.0014		83	0.9955		83	1.0174		83	1.02652
		83.2	1.05107		83.2	1.02793		83.2	1.00636		83.2	1.0043		83.2	1.02201		83.2	1.02889
		83.4	1.05268		83.4	1.02605		83.4	1.0104		83.4	1.00211		83.4	1.02072		83.4	1.03146
		83.6	1.05652		83.6	1.03503		83.6	1.00776		83.6	1.00718		83.6	1.02344		83.6	1.03542
		83.8	1.06109		83.8	1.03012		83.8	1.01455		83.8	1.0078		83.8	1.02618		83.8	1.04005
		84	1.05617		84	1.03454		84	1.01325		84	1.01196		84	1.02707		84	1.04042
		84.2	1.06432		84.2	1.03625		84.2	1.01549		84.2	1.00926		84.2	1.02606		84.2	1.04387
		84.4	1.06502		84.4	1.04149		84.4	1.01928		84.4	1.01931		84.4	1.03138		84.4	1.04927
		84.6	1.07187		84.6	1.04306		84.6	1.02209		84.6	1.01413		84.6	1.03414		84.6	1.04625
		84.8	1.07129		84.8	1.04068		84.8	1.02598		84.8	1.01808		84.8	1.03527		84.8	1.04706
		85	1.07107		85	1.0475		85	1.02901		85	1.02212		85	1.03779		85	1.05192
		85.2	1.07108		85.2	1.04725		85.2	1.02778		85.2	1.02496		85.2	1.04825		85.2	1.05225
		85.4	1.07711		85.4	1.0495		85.4	1.03267		85.4	1.02988		85.4	1.0411		85.4	1.05463
		85.6	1.07809		85.6	1.0525		85.6	1.03688		85.6	1.02655		85.6	1.04338		85.6	1.06109
		85.8	1.0841		85.8	1.05391		85.8	1.03841		85.8	1.03025		85.8	1.04908		85.8	1.06245
		86	1.08477		86	1.05848		86	1.03556		86	1.03258		86	1.0536		86	1.06393
		86.2	1.08541		86.2	1.0598		86.2	1.03932		86.2	1.03601		86.2	1.05693		86.2	1.06622
		86.4	1.08959		86.4	1.06343		86.4	1.04142		86.4	1.04033		86.4	1.05432		86.4	1.06351
		86.6	1.09791		86.6	1.06212		86.6	1.04171		86.6	1.04036		86.6	1.05607		86.6	1.07179
		86.8	1.0966		86.8	1.06839		86.8	1.04646		86.8	1.03681		86.8	1.05784		86.8	1.07381
		87	1.09484		87	1.06925		87	1.04569		87	1.04201		87	1.06424		87	1.0752
		87.2	1.10048		87.2	1.07448		87.2	1.04864		87.2	1.04459		87.2	1.0617		87.2	1.07676
		87.4	1.10279		87.4	1.07031		87.4	1.04849		87.4	1.04781		87.4	1.06135		87.4	1.07529
		87.6	1.10106		87.6	1.07348		87.6	1.04996		87.6	1.04582		87.6	1.06939		87.6	1.07896
		87.8	1.10718		87.8	1.07757		87.8	1.05581		87.8	1.05154		87.8	1.06839		87.8	1.08161
		88	1.10632		88	1.07661		88	1.05734		88	1.05059		88	1.07188		88	1.08426
		88.2	1.10417		88.2	1.0762		88.2	1.06		88.2	1.05535		88.2	1.07475		88.2	1.08267
		88.4	1.10735		88.4	1.08359		88.4	1.06265		88.4	1.05833		88.4	1.07215		88.4	1.08658
		88.6	1.11896		88.6	1.08469		88.6	1.06136		88.6	1.06082		88.6	1.08164		88.6	1.08833
		88.8	1.1096		88.8	1.08773		88.8	1.0668		88.8	1.05995		88.8	1.07871		88.8	1.08915
		89	1.1165		89	1.09093		89	1.07323		89	1.05696		89	1.08135		89	1.09272
		89.2	1.11634		89.2	1.09418		89.2	1.06947		89.2	1.06226		89.2	1.08493		89.2	1.09576
		89.4	1.11635		89.4	1.09385		89.4	1.07201		89.4	1.06567		89.4	1.08232		89.4	1.09686
		89.6	1.12781		89.6	1.09427		89.6	1.07477		89.6	1.07182		89.6	1.0884		89.6	1.10004
		89.8	1.13068		89.8	1.10173		89.8	1.07468		89.8	1.06549		89.8	1.08816		89.8	1.10381
		90	1.13027		90	1.10001		90	1.07366		90	1.06943		90	1.08897		90	1.10328
		90.2	1.12937		90.2	1.10485		90.2	1.07659		90.2	1.07248		90.2	1.09084		90.2	1.10291
		90.4	1.13134		90.4	1.10199		90.4	1.07782		90.4	1.07686		90.4	1.09939		90.4	1.10476
		90.6	1.13125		90.6	1.10388		90.6	1.08446		90.6	1.07623		90.6	1.09657		90.6	1.10275
		90.8	1.12829		90.8	1.1067		90.8	1.08292		90.8	1.07951		90.8	1.09796		90.8	1.10913
		91	1.13568		91	1.1087		91	1.08302		91	1.08181		91	1.1024		91	1.11273
		91.2	1.13399		91.2	1.1064		91.2	1.08561		91.2	1.0842		91.2	1.10106		91.2	1.11479
		91.4	1.13714		91.4	1.10774		91.4	1.09093		91.4	1.08483		91.4	1.09833		91.4	1.11434
		91.6	1.13876		91.6	1.11535		91.6	1.09016		91.6	1.08974		91.6	1.10559		91.6	1.11569
		91.8	1.13582		91.8	1.11832		91.8	1.09361		91.8	1.09269		91.8	1.10488		91.8	1.11346
		92	1.14851		92	1.11363		92	1.09848		92	1.09037		92	1.11113		92	1.12263
		92.2	1.14659		92.2	1.11599		92.2	1.09984		92.2	1.09406		92.2	1.11154		92.2	1.12134
		92.4	1.14575		92.4	1.12057		92.4	1.10052		92.4	1.09583		92.4	1.11224		92.4	1.12392
		92.6	1.14596		92.6	1.12045		92.6	1.09668		92.6	1.09377		92.6	1.11244		92.6	1.12709
		92.8	1.15481		92.8	1.12204		92.8	1.09586		92.8	1.09876		92.8	1.11437		92.8	1.13105
		93	1.15491		93	1.12608		93	1.09952		93	1.09419		93	1.11969		93	1.12563
		93.2	1.15906		93.2	1.12501		93.2	1.10199		93.2	1.09631		93.2	1.11845		93.2	1.13343
		93.4	1.1661		93.4	1.12788		93.4	1.10366		93.4	1.10204		93.4	1.12203		93.4	1.13867
		93.6	1.17061		93.6	1.13161		93.6	1.10634		93.6	1.10414		93.6	1.12022		93.6	1.13562
		93.8	1.16853		93.8	1.13286		93.8	1.10726		93.8	1.10099		93.8	1.12398		93.8	1.13424
		94	1.17721		94	1.13307		94	1.11235		94	1.1069		94	1.12349		94	1.1354
		94.2	1.17209		94.2	1.13604		94.2	1.11136		94.2	1.11343		94.2	1.12349		94.2	1.13425
		94.4	1.16239		94.4	1.13377		94.4	1.11597		94.4	1.11139		94.4	1.13192		94.4	1.13878
		94.6	1.16864		94.6	1.13789		94.6	1.11725		94.6	1.11041		94.6	1.12856		94.6	1.14483
		94.8	1.16791		94.8	1.1366		94.8	1.11682		94.8	1.11142		94.8	1.13173		94.8	1.13726
		95	1.16789		95	1.13909		95	1.11558		95	1.11601		95	1.13133		95	1.14401
		95.2	1.17389		95.2	1.14227		95.2	1.12218		95.2	1.11707		95.2	1.13466		95.2	1.14768
		95.4	1.17376		95.4	1.14203		95.4	1.12214		95.4	1.1134		95.4	1.13119		95.4	1.14946
		95.6	1.17051		95.6	1.14212		95.6	1.12292		95.6	1.12254		95.6	1.14039		95.6	1.14639
		95.8	1.17445		95.8	1.14445		95.8	1.12016		95.8	1.11956		95.8	1.13843		95.8	1.15251
		96	1.1801		96	1.14544		96	1.12714		96	1.12349		96	1.13894		96	1.15178
		96.2	1.1788		96.2	1.14603		96.2	1.12736		96.2	1.1251		96.2	1.14235		96.2	1.15404
		96.4	1.17976		96.4	1.15136		96.4	1.13006		96.4	1.1233		96.4	1.141		96.4	1.1531
		96.6	1.1816		96.6	1.15362		96.6	1.12931		96.6	1.12201		96.6	1.14176		96.6	1.15674
		96.8	1.18274		96.8	1.15277		96.8	1.13388		96.8	1.12822		96.8	1.1462		96.8	1.15687
		97	1.18085		97	1.15762		97	1.13444		97	1.13253		97	1.14871		97	1.1592
		97.2	1.18299		97.2	1.15622		97.2	1.13756		97.2	1.13201		97.2	1.14606		97.2	1.16384
		97.4	1.18555		97.4	1.1594		97.4	1.13528		97.4	1.13594		97.4	1.14748		97.4	1.16435
		97.6	1.18678		97.6	1.15882		97.6	1.13752		97.6	1.13108		97.6	1.15344		97.6	1.16995
		97.8	1.19104		97.8	1.16308		97.8	1.13876		97.8	1.13263		97.8	1.14993		97.8	1.16509
		98	1.19148		98	1.16463		98	1.14169		98	1.13535		98	1.15152		98	1.16511
		98.2	1.18686		98.2	1.16074		98.2	1.14319		98.2	1.14039		98.2	1.15497		98.2	1.16814
		98.4	1.19209		98.4	1.17004		98.4	1.14338		98.4	1.13928		98.4	1.15972		98.4	1.17139
		98.6	1.20119		98.6	1.16635		98.6	1.14508		98.6	1.14165		98.6	1.1624		98.6	1.17357
		98.8	1.19953		98.8	1.16567		98.8	1.14702		98.8	1.14079		98.8	1.16084		98.8	1.17004
		99	1.19864		99	1.16822		99	1.14836		99	1.14028		99	1.1598		99	1.17464
		99.2	1.19435		99.2	1.17143		99.2	1.14682		99.2	1.14373		99.2	1.16438		99.2	1.17826
		99.4	1.19374		99.4	1.17324		99.4	1.14939		99.4	1.1485		99.4	1.16686		99.4	1.17316
		99.6	1.19968		99.6	1.17103		99.6	1.14956		99.6	1.14619		99.6	1.16643		99.6	1.17766
		99.8	1.20384		99.8	1.17857		99.8	1.15088		99.8	1.14653		99.8	1.16929		99.8	1.17956
		100	1.20018		100	1.17757		100	1.15303		100	1.14852		100	1.16771		100	1.17926
		100.2	1.20375		100.2	1.17734		100.2	1.1542		100.2	1.15247		100.2	1.17219		100.2	1.18203
		100.4	1.21003		100.4	1.18084		100.4	1.15603		100.4	1.15476		100.4	1.17043		100.4	1.18433
		100.6	1.20585		100.6	1.18175		100.6	1.15662		100.6	1.15496		100.6	1.17352		100.6	1.1865
		100.8	1.20794		100.8	1.18185		100.8	1.15788		100.8	1.15295		100.8	1.17607		100.8	1.18399
		101	1.21122		101	1.1851		101	1.1591		101	1.15406		101	1.17381		101	1.19023
		101.2	1.21169		101.2	1.1786		101.2	1.15774		101.2	1.15717		101.2	1.17466		101.2	1.19107
		101.4	1.21337		101.4	1.18764		101.4	1.16255		101.4	1.1571		101.4	1.17408		101.4	1.19086
		101.6	1.21405		101.6	1.18633		101.6	1.16253		101.6	1.16138		101.6	1.17584		101.6	1.18865
		101.8	1.21428		101.8	1.18953		101.8	1.1648		101.8	1.15564		101.8	1.17638		101.8	1.19122
		102	1.21637		102	1.18996		102	1.16469		102	1.16118		102	1.18004		102	1.19551
		102.2	1.22108		102.2	1.18986		102.2	1.17276		102.2	1.16646		102.2	1.17959		102.2	1.19291
		102.4	1.21616		102.4	1.18891		102.4	1.16839		102.4	1.16835		102.4	1.18138		102.4	1.19652
		102.6	1.21568		102.6	1.19519		102.6	1.16907		102.6	1.16356		102.6	1.18925		102.6	1.198
		102.8	1.22375		102.8	1.19585		102.8	1.1722		102.8	1.16904		102.8	1.18325		102.8	1.19691
		103	1.22221		103	1.19062		103	1.17196		103	1.166		103	1.18924		103	1.20137
		103.2	1.22308		103.2	1.19594		103.2	1.1744		103.2	1.17001		103.2	1.19052		103.2	1.20056
		103.4	1.22738		103.4	1.19573		103.4	1.1721		103.4	1.16924		103.4	1.18706		103.4	1.19889
		103.6	1.22546		103.6	1.20002		103.6	1.17771		103.6	1.17666		103.6	1.18859		103.6	1.20075
		103.8	1.226		103.8	1.19966		103.8	1.17846		103.8	1.17263		103.8	1.1997		103.8	1.20718
		104	1.22867		104	1.19954		104	1.17826		104	1.17392		104	1.19648		104	1.20572
		104.2	1.2311		104.2	1.20197		104.2	1.17791		104.2	1.17822		104.2	1.19602		104.2	1.2065
		104.4	1.23626		104.4	1.20456		104.4	1.1838		104.4	1.17805		104.4	1.19312		104.4	1.20879
		104.6	1.23493		104.6	1.20276		104.6	1.18335		104.6	1.18065		104.6	1.19641		104.6	1.21122
		104.8	1.23219		104.8	1.20994		104.8	1.18367		104.8	1.18142		104.8	1.19433		104.8	1.21363
		105	1.23273		105	1.20865		105	1.18796		105	1.17824		105	1.20267		105	1.20751
		105.2	1.23491		105.2	1.20884		105.2	1.18251		105.2	1.18284		105.2	1.20186		105.2	1.21314
		105.4	1.23732		105.4	1.20987		105.4	1.18405		105.4	1.18532		105.4	1.20322		105.4	1.21494
		105.6	1.23962		105.6	1.21328		105.6	1.1878		105.6	1.18284		105.6	1.20273		105.6	1.21657
		105.8	1.24739		105.8	1.21578		105.8	1.18964		105.8	1.18585		105.8	1.20409		105.8	1.2185
		106	1.2439		106	1.21006		106	1.18682		106	1.18806		106	1.20857		106	1.2175
		106.2	1.24521		106.2	1.21409		106.2	1.195		106.2	1.18949		106.2	1.20364		106.2	1.21773
		106.4	1.24473		106.4	1.21185		106.4	1.19481		106.4	1.18718		106.4	1.2058		106.4	1.22072
		106.6	1.24416		106.6	1.21583		106.6	1.19403		106.6	1.19305		106.6	1.20807		106.6	1.21815
		106.8	1.24267		106.8	1.21578		106.8	1.19221		106.8	1.18865		106.8	1.20817		106.8	1.22136
		107	1.24963		107	1.21811		107	1.19642		107	1.18577		107	1.21383		107	1.22254
		107.2	1.24879		107.2	1.22283		107.2	1.19555		107.2	1.19256		107.2	1.21584		107.2	1.22521
		107.4	1.24559		107.4	1.21853		107.4	1.19532		107.4	1.19191		107.4	1.21091		107.4	1.22948
		107.6	1.24859		107.6	1.2248		107.6	1.19562		107.6	1.19353		107.6	1.21541		107.6	1.22493
		107.8	1.25158		107.8	1.22729		107.8	1.2025		107.8	1.19708		107.8	1.22109		107.8	1.22457
		108	1.25029		108	1.22231		108	1.20057		108	1.19429		108	1.21714		108	1.22529
		108.2	1.25029		108.2	1.22507		108.2	1.19976		108.2	1.19867		108.2	1.2144		108.2	1.23114
		108.4	1.25779		108.4	1.22103		108.4	1.20496		108.4	1.2011		108.4	1.22019		108.4	1.22834
		108.6	1.2515		108.6	1.23075		108.6	1.20317		108.6	1.20489		108.6	1.22037		108.6	1.23488
		108.8	1.2527		108.8	1.22513		108.8	1.20406		108.8	1.20006		108.8	1.22291		108.8	1.2364
		109	1.26075		109	1.23108		109	1.20385		109	1.20314		109	1.22401		109	1.23493
		109.2	1.25612		109.2	1.22761		109.2	1.2068		109.2	1.20423		109.2	1.22083		109.2	1.23753
		109.4	1.25954		109.4	1.23395		109.4	1.20638		109.4	1.20532		109.4	1.22822		109.4	1.236
		109.6	1.25962		109.6	1.23179		109.6	1.20942		109.6	1.20279		109.6	1.22556		109.6	1.23998
		109.8	1.26248		109.8	1.23743		109.8	1.21013		109.8	1.20587		109.8	1.23141		109.8	1.23885
		110	1.26615		110	1.23519		110	1.21397		110	1.20826		110	1.22183		110	1.23819
		110.2	1.26144		110.2	1.23886		110.2	1.2075		110.2	1.20744		110.2	1.22789		110.2	1.24011
		110.4	1.26539		110.4	1.24382		110.4	1.2152		110.4	1.21083		110.4	1.22954		110.4	1.23605
		110.6	1.26825		110.6	1.23925		110.6	1.21575		110.6	1.21281		110.6	1.23213		110.6	1.23944
		110.8	1.26311		110.8	1.23601		110.8	1.21555		110.8	1.2141		110.8	1.23213		110.8	1.24556
		111	1.27188		111	1.24207		111	1.21187		111	1.20984		111	1.23168		111	1.24389
		111.2	1.26679		111.2	1.24353		111.2	1.21756		111.2	1.2124		111.2	1.23377		111.2	1.24623
		111.4	1.26515		111.4	1.24352		111.4	1.21839		111.4	1.21362		111.4	1.23643		111.4	1.24928
		111.6	1.27409		111.6	1.24533		111.6	1.21414		111.6	1.21762		111.6	1.23022		111.6	1.2458
		111.8	1.26907		111.8	1.23982		111.8	1.22375		111.8	1.21914		111.8	1.23776		111.8	1.24923
		112	1.27804		112	1.2421		112	1.22112		112	1.2165		112	1.23723		112	1.25131
		112.2	1.2719		112.2	1.24348		112.2	1.21936		112.2	1.21928		112.2	1.2382		112.2	1.25148
		112.4	1.27131		112.4	1.25001		112.4	1.22292		112.4	1.21743		112.4	1.23941		112.4	1.25533
		112.6	1.27501		112.6	1.2477		112.6	1.23011		112.6	1.22472		112.6	1.24186		112.6	1.24717
		112.8	1.2765		112.8	1.25055		112.8	1.22285		112.8	1.21895		112.8	1.24051		112.8	1.25446
		113	1.27627		113	1.24862		113	1.22608		113	1.22609		113	1.24233		113	1.26008
		113.2	1.27355		113.2	1.25132		113.2	1.2251		113.2	1.22482		113.2	1.24425		113.2	1.25902
		113.4	1.28542		113.4	1.25135		113.4	1.22596		113.4	1.22697		113.4	1.24702		113.4	1.25391
		113.6	1.27768		113.6	1.25402		113.6	1.23086		113.6	1.22771		113.6	1.24781		113.6	1.25649
		113.8	1.2811		113.8	1.25454		113.8	1.23059		113.8	1.22467		113.8	1.24378		113.8	1.26074
		114	1.27909		114	1.25656		114	1.23078		114	1.22496		114	1.24733		114	1.25594
		114.2	1.28691		114.2	1.2507		114.2	1.23266		114.2	1.22659		114.2	1.2455		114.2	1.26048
		114.4	1.28232		114.4	1.25894		114.4	1.23203		114.4	1.22942		114.4	1.24674		114.4	1.25997
		114.6	1.28428		114.6	1.25837		114.6	1.2324		114.6	1.23047		114.6	1.24891		114.6	1.25807
		114.8	1.28061		114.8	1.25816		114.8	1.23241		114.8	1.23066		114.8	1.25168		114.8	1.26329
		115	1.28546		115	1.25684		115	1.23584		115	1.2356		115	1.25409		115	1.25947
		115.2	1.28925		115.2	1.26149		115.2	1.23458		115.2	1.2324		115.2	1.25365		115.2	1.26407
		115.4	1.28899		115.4	1.26262		115.4	1.24064		115.4	1.23914		115.4	1.25457		115.4	1.26827
		115.6	1.29033		115.6	1.26252		115.6	1.2371		115.6	1.23198		115.6	1.2581		115.6	1.26556
		115.8	1.29114		115.8	1.26594		115.8	1.23983		115.8	1.24161		115.8	1.25528		115.8	1.26979
		116	1.29214		116	1.26246		116	1.24181		116	1.24094		116	1.25599		116	1.26951
		116.2	1.2896		116.2	1.26485		116.2	1.24047		116.2	1.23889		116.2	1.26266		116.2	1.26899
		116.4	1.29452		116.4	1.26489		116.4	1.24204		116.4	1.24115		116.4	1.25997		116.4	1.26861
		116.6	1.29825		116.6	1.26731		116.6	1.24028		116.6	1.24045		116.6	1.26092		116.6	1.27259
		116.8	1.29925		116.8	1.26904		116.8	1.24396		116.8	1.23874		116.8	1.26371		116.8	1.26837
		117	1.29225		117	1.26616		117	1.24538		117	1.23817		117	1.26199		117	1.27325
		117.2	1.29813		117.2	1.26833		117.2	1.24693		117.2	1.2395		117.2	1.2587		117.2	1.27525
		117.4	1.29594		117.4	1.27075		117.4	1.24881		117.4	1.24513		117.4	1.25913		117.4	1.2765
		117.6	1.29686		117.6	1.26734		117.6	1.24404		117.6	1.24484		117.6	1.26382		117.6	1.27381
		117.8	1.30246		117.8	1.27424		117.8	1.2486		117.8	1.24491		117.8	1.26642		117.8	1.27787
		118	1.30178		118	1.26819		118	1.25399		118	1.24282		118	1.26335		118	1.27577
		118.2	1.29854		118.2	1.27485		118.2	1.25474		118.2	1.24671		118.2	1.26395		118.2	1.27821
		118.4	1.30478		118.4	1.27455		118.4	1.25084		118.4	1.24881		118.4	1.26556		118.4	1.28372
		118.6	1.30007		118.6	1.27365		118.6	1.25526		118.6	1.24628		118.6	1.26894		118.6	1.28255
		118.8	1.29754		118.8	1.27339		118.8	1.25793		118.8	1.2486		118.8	1.27075		118.8	1.28515
		119	1.30529		119	1.2807		119	1.25404		119	1.24784		119	1.27073		119	1.28344
		119.2	1.30776		119.2	1.27575		119.2	1.2549		119.2	1.24859		119.2	1.27135		119.2	1.27895
		119.4	1.3057		119.4	1.27734		119.4	1.2574		119.4	1.24874		119.4	1.27407		119.4	1.28939
		119.6	1.30889		119.6	1.27955		119.6	1.25265		119.6	1.2517		119.6	1.27073		119.6	1.28305
		119.8	1.30948		119.8	1.27856		119.8	1.25734		119.8	1.25556		119.8	1.27324		119.8	1.28944
		120	1.3076		120	1.28009		120	1.25694		120	1.25358		120	1.27515		120	1.28759
		120.2	1.31221		120.2	1.284		120.2	1.25976		120.2	1.25453		120.2	1.27661		120.2	1.28754
		120.4	1.30874		120.4	1.28307		120.4	1.2601		120.4	1.25572		120.4	1.27769		120.4	1.28648
		120.6	1.30985		120.6	1.28946		120.6	1.25877		120.6	1.25903		120.6	1.27581		120.6	1.28723
		120.8	1.31685		120.8	1.28568		120.8	1.2621		120.8	1.25958		120.8	1.27796		120.8	1.28968
		121	1.31028		121	1.28707		121	1.26103		121	1.26031		121	1.27664		121	1.29143
		121.2	1.31068		121.2	1.2876		121.2	1.26089		121.2	1.25943		121.2	1.28024		121.2	1.28998
		121.4	1.31382		121.4	1.28833		121.4	1.25924		121.4	1.26076		121.4	1.27542		121.4	1.29459
		121.6	1.32032		121.6	1.28684		121.6	1.25938		121.6	1.26171		121.6	1.28198		121.6	1.29258
		121.8	1.3155		121.8	1.291		121.8	1.26357		121.8	1.26331		121.8	1.28144		121.8	1.29299
		122	1.31699		122	1.29076		122	1.26582		122	1.2622		122	1.28293		122	1.29255
		122.2	1.31848		122.2	1.29038		122.2	1.26873		122.2	1.26577		122.2	1.28007		122.2	1.29685
		122.4	1.32419		122.4	1.29076		122.4	1.26993		122.4	1.26491		122.4	1.28476		122.4	1.30122
		122.6	1.31647		122.6	1.29224		122.6	1.27124		122.6	1.26151		122.6	1.28201		122.6	1.29905
		122.8	1.31882		122.8	1.29253		122.8	1.26895		122.8	1.2679		122.8	1.28453		122.8	1.30274
		123	1.31981		123	1.29082		123	1.26803		123	1.26856		123	1.2858		123	1.30008
		123.2	1.31634		123.2	1.29174		123.2	1.26996		123.2	1.26664		123.2	1.28665		123.2	1.29934
		123.4	1.32395		123.4	1.29217		123.4	1.26978		123.4	1.26895		123.4	1.28927		123.4	1.29785
		123.6	1.32501		123.6	1.30058		123.6	1.27432		123.6	1.27086		123.6	1.291		123.6	1.30314
		123.8	1.32499		123.8	1.29793		123.8	1.27328		123.8	1.26984		123.8	1.28734		123.8	1.30252
		124	1.32968		124	1.29506		124	1.27816		124	1.2694		124	1.28696		124	1.29954
		124.2	1.33344		124.2	1.29724		124.2	1.27325		124.2	1.2737		124.2	1.2892		124.2	1.30456
		124.4	1.32834		124.4	1.30177		124.4	1.27934		124.4	1.27629		124.4	1.29194		124.4	1.3068
		124.6	1.3332		124.6	1.30054		124.6	1.27334		124.6	1.27311		124.6	1.29134		124.6	1.303
		124.8	1.32786		124.8	1.30411		124.8	1.27998		124.8	1.27288		124.8	1.29767		124.8	1.30915
		125	1.32789		125	1.30518		125	1.27802		125	1.27475		125	1.2972		125	1.30738
		125.2	1.32876		125.2	1.30097		125.2	1.27898		125.2	1.27539		125.2	1.29831		125.2	1.30795
		125.4	1.33403		125.4	1.30518		125.4	1.27782		125.4	1.27414		125.4	1.3001		125.4	1.30727
		125.6	1.33338		125.6	1.30578		125.6	1.28503		125.6	1.28088		125.6	1.29679		125.6	1.30963
		125.8	1.33327		125.8	1.30474		125.8	1.27792		125.8	1.27887		125.8	1.29901		125.8	1.3101
		126	1.33066		126	1.30594		126	1.28723		126	1.27998		126	1.30044		126	1.3134
		126.2	1.33375		126.2	1.30681		126.2	1.28484		126.2	1.2824		126.2	1.29696		126.2	1.31271
		126.4	1.33564		126.4	1.30805		126.4	1.28517		126.4	1.27888		126.4	1.29974		126.4	1.31473
		126.6	1.3373		126.6	1.30862		126.6	1.2832		126.6	1.28128		126.6	1.30048		126.6	1.31363
		126.8	1.34275		126.8	1.3101		126.8	1.28385		126.8	1.28289		126.8	1.29885		126.8	1.31595
		127	1.33556		127	1.30868		127	1.28553		127	1.28542		127	1.30588		127	1.31306
		127.2	1.33583		127.2	1.3103		127.2	1.28697		127.2	1.28595		127.2	1.30544		127.2	1.31861
		127.4	1.33804		127.4	1.31136		127.4	1.29193		127.4	1.28163		127.4	1.30323		127.4	1.31525
		127.6	1.33922		127.6	1.31151		127.6	1.28764		127.6	1.28307		127.6	1.30319		127.6	1.31429
		127.8	1.34061		127.8	1.31593		127.8	1.28681		127.8	1.28972		127.8	1.30517		127.8	1.31704
		128	1.33546		128	1.31062		128	1.29191		128	1.28705		128	1.30819		128	1.31954
		128.2	1.34076		128.2	1.31699		128.2	1.29432		128.2	1.28406		128.2	1.30731		128.2	1.31341
		128.4	1.34053		128.4	1.31451		128.4	1.28843		128.4	1.28963		128.4	1.30588		128.4	1.32142
		128.6	1.33908		128.6	1.32057		128.6	1.29274		128.6	1.28856		128.6	1.31058		128.6	1.32222
		128.8	1.34426		128.8	1.31637		128.8	1.2959		128.8	1.2944		128.8	1.31266		128.8	1.32208
		129	1.34559		129	1.31953		129	1.29817		129	1.29415		129	1.30877		129	1.32117
		129.2	1.34493		129.2	1.31528		129.2	1.29677		129.2	1.29363		129.2	1.30912		129.2	1.32304
		129.4	1.33959		129.4	1.31961		129.4	1.29553		129.4	1.28791		129.4	1.315		129.4	1.32659
		129.6	1.34926		129.6	1.32094		129.6	1.29809		129.6	1.29153		129.6	1.31218		129.6	1.32414
		129.8	1.34964		129.8	1.31846		129.8	1.29583		129.8	1.29049		129.8	1.31438		129.8	1.32312
		130	1.34744		130	1.32085		130	1.29972		130	1.29643		130	1.31563		130	1.32421
		130.2	1.34927		130.2	1.322		130.2	1.29713		130.2	1.29179		130.2	1.31306		130.2	1.32967
		130.4	1.34935		130.4	1.3219		130.4	1.30022		130.4	1.29657		130.4	1.31642		130.4	1.32655
		130.6	1.34906		130.6	1.32127		130.6	1.30105		130.6	1.29773		130.6	1.31316		130.6	1.32492
		130.8	1.35371		130.8	1.32239		130.8	1.30249		130.8	1.29833		130.8	1.31835		130.8	1.32653
		131	1.35429		131	1.32395		131	1.29947		131	1.30084		131	1.31575		131	1.33111
		131.2	1.3494		131.2	1.32422		131.2	1.30286		131.2	1.30008		131.2	1.31879		131.2	1.3292
		131.4	1.35152		131.4	1.32491		131.4	1.30046		131.4	1.29859		131.4	1.31938		131.4	1.33071
		131.6	1.35567		131.6	1.32772		131.6	1.30465		131.6	1.2997		131.6	1.31813		131.6	1.3317
		131.8	1.3508		131.8	1.32684		131.8	1.3043		131.8	1.30192		131.8	1.31948		131.8	1.3331
		132	1.35247		132	1.33041		132	1.3038		132	1.30033		132	1.31972		132	1.33427
		132.2	1.35648		132.2	1.32684		132.2	1.29951		132.2	1.30667		132.2	1.3199		132.2	1.33923
		132.4	1.35732		132.4	1.3341		132.4	1.30398		132.4	1.30414		132.4	1.32324		132.4	1.33549
		132.6	1.36265		132.6	1.3299		132.6	1.30435		132.6	1.30123		132.6	1.32499		132.6	1.33753
		132.8	1.36354		132.8	1.33084		132.8	1.30603		132.8	1.30622		132.8	1.32362		132.8	1.33616
		133	1.36044		133	1.33356		133	1.30791		133	1.30324		133	1.32095		133	1.33347
		133.2	1.35845		133.2	1.3344		133.2	1.30727		133.2	1.30737		133.2	1.32531		133.2	1.33913
		133.4	1.35629		133.4	1.33614		133.4	1.31088		133.4	1.30362		133.4	1.32105		133.4	1.34243
		133.6	1.35342		133.6	1.33164		133.6	1.31087		133.6	1.30603		133.6	1.32686		133.6	1.34054
		133.8	1.35592		133.8	1.33564		133.8	1.31219		133.8	1.30718		133.8	1.32937		133.8	1.34082
		134	1.36254		134	1.33941		134	1.31736		134	1.30691		134	1.32659		134	1.33724
		134.2	1.35875		134.2	1.33794		134.2	1.31171		134.2	1.30881		134.2	1.32303		134.2	1.3418
		134.4	1.36249		134.4	1.33692		134.4	1.30943		134.4	1.30756		134.4	1.33061		134.4	1.34039
		134.6	1.36383		134.6	1.33636		134.6	1.31585		134.6	1.31012		134.6	1.32738		134.6	1.3421
		134.8	1.36889		134.8	1.33846		134.8	1.31417		134.8	1.30942		134.8	1.33053		134.8	1.34219
		135	1.3644		135	1.33615		135	1.31721		135	1.31493		135	1.32981		135	1.34459
		135.2	1.369		135.2	1.3362		135.2	1.31437		135.2	1.30887		135.2	1.33141		135.2	1.34289
		135.4	1.3628		135.4	1.3358		135.4	1.31755		135.4	1.31638		135.4	1.33471		135.4	1.34494
		135.6	1.36229		135.6	1.3372		135.6	1.31872		135.6	1.31574		135.6	1.33283		135.6	1.34544
		135.8	1.36945		135.8	1.33951		135.8	1.32124		135.8	1.31528		135.8	1.33219		135.8	1.34784
		136	1.37158		136	1.3435		136	1.32078		136	1.31531		136	1.3321		136	1.34507
		136.2	1.38154		136.2	1.34119		136.2	1.32025		136.2	1.31699		136.2	1.33301		136.2	1.34717
		136.4	1.37324		136.4	1.34452		136.4	1.31668		136.4	1.31488		136.4	1.337		136.4	1.3516
		136.6	1.37018		136.6	1.34864		136.6	1.32119		136.6	1.31672		136.6	1.33603		136.6	1.34539
		136.8	1.36569		136.8	1.34504		136.8	1.32172		136.8	1.32051		136.8	1.33674		136.8	1.35051
		137	1.37066		137	1.34601		137	1.32103		137	1.31887		137	1.33601		137	1.35208
		137.2	1.37501		137.2	1.34584		137.2	1.31722		137.2	1.32194		137.2	1.33738		137.2	1.35059
		137.4	1.37339		137.4	1.34597		137.4	1.31903		137.4	1.31875		137.4	1.3413		137.4	1.3502
		137.6	1.37064		137.6	1.34974		137.6	1.31929		137.6	1.32319		137.6	1.33939		137.6	1.35269
		137.8	1.3738		137.8	1.35055		137.8	1.32575		137.8	1.32075		137.8	1.34163		137.8	1.35473
		138	1.3707		138	1.34479		138	1.32674		138	1.31976		138	1.33669		138	1.35127
		138.2	1.37805		138.2	1.35172		138.2	1.32672		138.2	1.31856		138.2	1.34158		138.2	1.3535
		138.4	1.37419		138.4	1.35418		138.4	1.32816		138.4	1.32255		138.4	1.34017		138.4	1.35972
		138.6	1.37557		138.6	1.34949		138.6	1.32754		138.6	1.32364		138.6	1.34364		138.6	1.35313
		138.8	1.37671		138.8	1.34987		138.8	1.32882		138.8	1.32471		138.8	1.34311		138.8	1.35376
		139	1.38087		139	1.35287		139	1.32867		139	1.32499		139	1.34451		139	1.35671
		139.2	1.37777		139.2	1.35415		139.2	1.32981		139.2	1.32673		139.2	1.34726		139.2	1.35451
		139.4	1.37525		139.4	1.35058		139.4	1.32912		139.4	1.32866		139.4	1.34522		139.4	1.35915
		139.6	1.37789		139.6	1.35615		139.6	1.32804		139.6	1.32824		139.6	1.34547		139.6	1.36026
		139.8	1.38086		139.8	1.35381		139.8	1.32896		139.8	1.32643		139.8	1.34927		139.8	1.35755
		140	1.37758		140	1.35812		140	1.32701		140	1.3281		140	1.34498		140	1.35916
		140.2	1.37917		140.2	1.35373		140.2	1.32856		140.2	1.32605		140.2	1.34617		140.2	1.36154
		140.4	1.37864		140.4	1.3564		140.4	1.33412		140.4	1.33173		140.4	1.34863		140.4	1.35739
		140.6	1.38109		140.6	1.3535		140.6	1.33217		140.6	1.32731		140.6	1.35092		140.6	1.3601
		140.8	1.39886		140.8	1.35887		140.8	1.33043		140.8	1.32574		140.8	1.34821		140.8	1.35972
		141	1.39156		141	1.35837		141	1.33115		141	1.32973		141	1.34672		141	1.36382
		141.2	1.38033		141.2	1.36117		141.2	1.33723		141.2	1.33573		141.2	1.34754		141.2	1.36832
		141.4	1.38563		141.4	1.36066		141.4	1.33636		141.4	1.3316		141.4	1.34912		141.4	1.36392
		141.6	1.38704		141.6	1.35638		141.6	1.33285		141.6	1.33386		141.6	1.35266		141.6	1.36482
		141.8	1.3834		141.8	1.35924		141.8	1.3364		141.8	1.33447		141.8	1.35191		141.8	1.36552
		142	1.38401		142	1.36121		142	1.33925		142	1.33806		142	1.3582		142	1.3701
		142.2	1.39103		142.2	1.36158		142.2	1.33606		142.2	1.33452		142.2	1.35668		142.2	1.36756
		142.4	1.38784		142.4	1.36303		142.4	1.33638		142.4	1.33508		142.4	1.35272		142.4	1.37005
		142.6	1.38435		142.6	1.36419		142.6	1.33872		142.6	1.33691		142.6	1.35436		142.6	1.36559
		142.8	1.39302		142.8	1.36703		142.8	1.341		142.8	1.33301		142.8	1.3541		142.8	1.37358
		143	1.38697		143	1.36284		143	1.33861		143	1.33374		143	1.35647		143	1.36443
		143.2	1.38744		143.2	1.36631		143.2	1.34228		143.2	1.34127		143.2	1.35681		143.2	1.36649
		143.4	1.39246		143.4	1.36563		143.4	1.3432		143.4	1.33758		143.4	1.35449		143.4	1.36829
		143.6	1.38755		143.6	1.3669		143.6	1.34112		143.6	1.33896		143.6	1.35993		143.6	1.3678
		143.8	1.39225		143.8	1.36607		143.8	1.34309		143.8	1.33836		143.8	1.35694		143.8	1.36946
		144	1.39746		144	1.36508		144	1.34396		144	1.34077		144	1.35872		144	1.3714
		144.2	1.39072		144.2	1.36571		144.2	1.34516		144.2	1.34232		144.2	1.36143		144.2	1.37624
		144.4	1.38999		144.4	1.36993		144.4	1.34075		144.4	1.34579		144.4	1.36591		144.4	1.37129
		144.6	1.39051		144.6	1.36741		144.6	1.34533		144.6	1.34113		144.6	1.36134		144.6	1.37343
		144.8	1.39355		144.8	1.37075		144.8	1.34545		144.8	1.34545		144.8	1.3651		144.8	1.37398
		145	1.39653		145	1.36874		145	1.34924		145	1.34543		145	1.35662		145	1.37574
		145.2	1.39441		145.2	1.37069		145.2	1.34169		145.2	1.34867		145.2	1.36555		145.2	1.37849
		145.4	1.39644		145.4	1.36938		145.4	1.34227		145.4	1.34637		145.4	1.35886		145.4	1.37763
		145.6	1.40357		145.6	1.37216		145.6	1.3473		145.6	1.34425		145.6	1.36547		145.6	1.3773
		145.8	1.3975		145.8	1.37251		145.8	1.34481		145.8	1.34481		145.8	1.36247		145.8	1.37914
		146	1.39596		146	1.36843		146	1.34183		146	1.34564		146	1.36583		146	1.37369
		146.2	1.39546		146.2	1.37052		146.2	1.35062		146.2	1.3474		146.2	1.36381		146.2	1.37832
		146.4	1.40399		146.4	1.37252		146.4	1.34719		146.4	1.34336		146.4	1.36759		146.4	1.382
		146.6	1.40286		146.6	1.37215		146.6	1.35268		146.6	1.34779		146.6	1.362		146.6	1.3766
		146.8	1.39663		146.8	1.37548		146.8	1.34959		146.8	1.35164		146.8	1.3663		146.8	1.3771
		147	1.40042		147	1.37812		147	1.34783		147	1.34728		147	1.37312		147	1.38296
		147.2	1.40405		147.2	1.37932		147.2	1.35675		147.2	1.34949		147.2	1.36794		147.2	1.38219
		147.4	1.40092		147.4	1.37943		147.4	1.35097		147.4	1.352		147.4	1.37088		147.4	1.3808
		147.6	1.39923		147.6	1.37546		147.6	1.35418		147.6	1.34931		147.6	1.37318		147.6	1.38078
		147.8	1.40902		147.8	1.37873		147.8	1.35278		147.8	1.35181		147.8	1.36883		147.8	1.38618
		148	1.40334		148	1.3786		148	1.35489		148	1.35118		148	1.37074		148	1.38608
		148.2	1.40312		148.2	1.38192		148.2	1.35549		148.2	1.35356		148.2	1.37104		148.2	1.38478
		148.4	1.4064		148.4	1.37853		148.4	1.3555		148.4	1.35001		148.4	1.37558		148.4	1.38696
		148.6	1.40372		148.6	1.38154		148.6	1.35856		148.6	1.35272		148.6	1.37304		148.6	1.38626
		148.8	1.41518		148.8	1.3812		148.8	1.35609		148.8	1.34928		148.8	1.37906		148.8	1.38757
		149	1.41232		149	1.38114		149	1.3534		149	1.35685		149	1.37338		149	1.3866
		149.2	1.40662		149.2	1.38578		149.2	1.35828		149.2	1.35491		149.2	1.3769		149.2	1.38855
		149.4	1.40779		149.4	1.38646		149.4	1.36385		149.4	1.35238		149.4	1.37266		149.4	1.39532
		149.6	1.41021		149.6	1.38675		149.6	1.36354		149.6	1.35945		149.6	1.37234		149.6	1.38936
		149.8	1.40737		149.8	1.38016		149.8	1.36019		149.8	1.35609		149.8	1.37744		149.8	1.38648
		150	1.40648		150	1.38872		150	1.3589		150	1.3601		150	1.37691		150	1.39191
		150.2	1.41401		150.2	1.38802		150.2	1.35784		150.2	1.36		150.2	1.37654		150.2	1.38816
		150.4	1.41105		150.4	1.39074		150.4	1.36029		150.4	1.35696		150.4	1.37761		150.4	1.38867
		150.6	1.40904		150.6	1.38437		150.6	1.36501		150.6	1.35778		150.6	1.3766		150.6	1.39266
		150.8	1.41076		150.8	1.38357		150.8	1.36343		150.8	1.357		150.8	1.37674		150.8	1.39424
		151	1.40987		151	1.39065		151	1.36448		151	1.36123		151	1.38347		151	1.39602
		151.2	1.41142		151.2	1.38819		151.2	1.36549		151.2	1.35991		151.2	1.3835		151.2	1.39626
		151.4	1.42203		151.4	1.39001		151.4	1.36469		151.4	1.35922		151.4	1.37793		151.4	1.39529
		151.6	1.42773		151.6	1.38604		151.6	1.36104		151.6	1.35877		151.6	1.38347		151.6	1.39577
		151.8	1.4232		151.8	1.39046		151.8	1.36544		151.8	1.36294		151.8	1.38225		151.8	1.39747
		152	1.43562		152	1.3892		152	1.36323		152	1.36247		152	1.37771		152	1.40071
		152.2	1.43094		152.2	1.39146		152.2	1.36632		152.2	1.36224		152.2	1.38095		152.2	1.39709
		152.4	1.42605		152.4	1.3926		152.4	1.36649		152.4	1.3617		152.4	1.38031		152.4	1.39936
		152.6	1.42869		152.6	1.3895		152.6	1.36448		152.6	1.3663		152.6	1.38661		152.6	1.39455
		152.8	1.43393		152.8	1.39226		152.8	1.36766		152.8	1.36281		152.8	1.38431		152.8	1.39823
		153	1.43166		153	1.39676		153	1.36819		153	1.36449		153	1.37964		153	1.39946
		153.2	1.42485		153.2	1.39027		153.2	1.36534		153.2	1.36307		153.2	1.38135		153.2	1.39955
		153.4	1.4291		153.4	1.39234		153.4	1.36732		153.4	1.36607		153.4	1.38959		153.4	1.39997
		153.6	1.42467		153.6	1.39678		153.6	1.37018		153.6	1.36697		153.6	1.38839		153.6	1.40071
		153.8	1.42463		153.8	1.39579		153.8	1.36778		153.8	1.3696		153.8	1.38635		153.8	1.39519
		154	1.41895		154	1.39326		154	1.36984		154	1.36694		154	1.3913		154	1.39934
		154.2	1.42311		154.2	1.39467		154.2	1.3726		154.2	1.36751		154.2	1.38608		154.2	1.4004
		154.4	1.42487		154.4	1.39613		154.4	1.37249		154.4	1.36731		154.4	1.38646		154.4	1.40177
		154.6	1.42403		154.6	1.39801		154.6	1.37381		154.6	1.36832		154.6	1.38802		154.6	1.40531
		154.8	1.42086		154.8	1.39427		154.8	1.37943		154.8	1.37019		154.8	1.3915		154.8	1.40316
		155	1.42069		155	1.39915		155	1.37169		155	1.37025		155	1.38925		155	1.40404
		155.2	1.42333		155.2	1.40104		155.2	1.37147		155.2	1.36696		155.2	1.38826		155.2	1.40107
		155.4	1.41999		155.4	1.40312		155.4	1.37386		155.4	1.36883		155.4	1.39272		155.4	1.40455
		155.6	1.42358		155.6	1.39916		155.6	1.37251		155.6	1.37244		155.6	1.38937		155.6	1.40184
		155.8	1.42357		155.8	1.39893		155.8	1.37077		155.8	1.3735		155.8	1.39374		155.8	1.4065
		156	1.425		156	1.40294		156	1.37671		156	1.37502		156	1.39761		156	1.40323
		156.2	1.42508		156.2	1.40291		156.2	1.37619		156.2	1.37322		156.2	1.393		156.2	1.40548
		156.4	1.431		156.4	1.39916		156.4	1.3756		156.4	1.37629		156.4	1.39524		156.4	1.40674
		156.6	1.42562		156.6	1.40498		156.6	1.37843		156.6	1.37644		156.6	1.39076		156.6	1.40861
		156.8	1.42441		156.8	1.40199		156.8	1.37512		156.8	1.37194		156.8	1.39377		156.8	1.40485
		157	1.42482		157	1.40525		157	1.37623		157	1.37351		157	1.39549		157	1.40573
		157.2	1.42911		157.2	1.40358		157.2	1.37993		157.2	1.37774		157.2	1.39653		157.2	1.40692
		157.4	1.42354		157.4	1.40185		157.4	1.37954		157.4	1.3814		157.4	1.39642		157.4	1.40658
		157.6	1.42957		157.6	1.4025		157.6	1.37916		157.6	1.37502		157.6	1.39564		157.6	1.40547
		157.8	1.45034		157.8	1.40677		157.8	1.38193		157.8	1.38121		157.8	1.39775		157.8	1.41063
		158	1.43217		158	1.40373		158	1.38296		158	1.37804		158	1.3954		158	1.40809
		158.2	1.42843		158.2	1.40559		158.2	1.37706		158.2	1.37991		158.2	1.39397		158.2	1.41103
		158.4	1.43336		158.4	1.40887		158.4	1.37763		158.4	1.377		158.4	1.39625		158.4	1.41247
		158.6	1.43161		158.6	1.40827		158.6	1.38286		158.6	1.38055		158.6	1.39788		158.6	1.41355
		158.8	1.43193		158.8	1.4082		158.8	1.38976		158.8	1.37605		158.8	1.39954		158.8	1.41247
		159	1.4357		159	1.41175		159	1.38494		159	1.38191		159	1.40445		159	1.41548
		159.2	1.42744		159.2	1.41247		159.2	1.38104		159.2	1.38016		159.2	1.4028		159.2	1.41282
		159.4	1.43082		159.4	1.41036		159.4	1.38715		159.4	1.38289		159.4	1.40429		159.4	1.41618
		159.6	1.43403		159.6	1.4108		159.6	1.38479		159.6	1.38244		159.6	1.40239		159.6	1.41727
		159.8	1.43052		159.8	1.41002		159.8	1.38175		159.8	1.37948		159.8	1.4019		159.8	1.41376
		160	1.48861		160	1.49727		160	1.46154		160	1.46397		160	1.4802		160	1.49622
		160.2	1.48994		160.2	1.50266		160.2	1.46682		160.2	1.46942		160.2	1.48999		160.2	1.4988
		160.4	1.49074		160.4	1.49608		160.4	1.46816		160.4	1.47565		160.4	1.48943		160.4	1.49872
		160.6	1.48792		160.6	1.50153		160.6	1.46522		160.6	1.47171		160.6	1.48697		160.6	1.49694
		160.8	1.48748		160.8	1.50269		160.8	1.46416		160.8	1.47066		160.8	1.48225		160.8	1.49892
		161	1.48577		161	1.49887		161	1.46665		161	1.46558		161	1.48448		161	1.49568
		161.2	1.48384		161.2	1.49345		161.2	1.46085		161.2	1.46982		161.2	1.48497		161.2	1.49679
		161.4	1.48562		161.4	1.49946		161.4	1.46483		161.4	1.46789		161.4	1.48318		161.4	1.4944
		161.6	1.48292		161.6	1.49527		161.6	1.46331		161.6	1.46909		161.6	1.48099		161.6	1.49677
		161.8	1.48351		161.8	1.4955		161.8	1.46496		161.8	1.46266		161.8	1.48285		161.8	1.49541
		162	1.4858		162	1.49404		162	1.4595		162	1.46455		162	1.4808		162	1.49505
		162.2	1.47924		162.2	1.4921		162.2	1.45712		162.2	1.4654		162.2	1.47845		162.2	1.49722
		162.4	1.48548		162.4	1.49593		162.4	1.46322		162.4	1.46607		162.4	1.48107		162.4	1.49825
		162.6	1.48484		162.6	1.49269		162.6	1.46043		162.6	1.46569		162.6	1.48429		162.6	1.4959
		162.8	1.48402		162.8	1.49497		162.8	1.46247		162.8	1.46954		162.8	1.47866		162.8	1.49365
		163	1.48439		163	1.49311		163	1.46418		163	1.46001		163	1.48079		163	1.49001
		163.2	1.48669		163.2	1.49405		163.2	1.45842		163.2	1.46137		163.2	1.48005		163.2	1.49417
		163.4	1.48004		163.4	1.49336		163.4	1.4597		163.4	1.45962		163.4	1.47802		163.4	1.49749
		163.6	1.48095		163.6	1.49613		163.6	1.45868		163.6	1.4642		163.6	1.48034		163.6	1.49377
		163.8	1.48348		163.8	1.49309		163.8	1.45994		163.8	1.46329		163.8	1.47762		163.8	1.49279
		164	1.48357		164	1.49415		164	1.45832		164	1.46329		164	1.47695		164	1.48706
		164.2	1.4769		164.2	1.49245		164.2	1.45982		164.2	1.46068		164.2	1.47579		164.2	1.49457
		164.4	1.48703		164.4	1.49246		164.4	1.46016		164.4	1.46452		164.4	1.47942		164.4	1.49667
		164.6	1.48267		164.6	1.48974		164.6	1.45895		164.6	1.46308		164.6	1.47888		164.6	1.49329
		164.8	1.48387		164.8	1.49219		164.8	1.45555		164.8	1.46368		164.8	1.47939		164.8	1.49304
		165	1.48265		165	1.4922		165	1.45943		165	1.46214		165	1.48072		165	1.48883
		165.2	1.48236		165.2	1.49526		165.2	1.45607		165.2	1.46034		165.2	1.47463		165.2	1.49353
		165.4	1.48195		165.4	1.49217		165.4	1.46018		165.4	1.45844		165.4	1.47855		165.4	1.49017
		165.6	1.48571		165.6	1.49996		165.6	1.45551		165.6	1.46123		165.6	1.47924		165.6	1.49272
		165.8	1.48464		165.8	1.49252		165.8	1.4561		165.8	1.46259		165.8	1.4759		165.8	1.49003
		166	1.48114		166	1.49176		166	1.45411		166	1.46442		166	1.4764		166	1.49461
		166.2	1.47816		166.2	1.49131		166.2	1.45922		166.2	1.4671		166.2	1.47991		166.2	1.49254
		166.4	1.48346		166.4	1.49484		166.4	1.45131		166.4	1.45894		166.4	1.48075		166.4	1.49236
		166.6	1.48111		166.6	1.49191		166.6	1.45568		166.6	1.46712		166.6	1.47421		166.6	1.49285
		166.8	1.48086		166.8	1.4907		166.8	1.45928		166.8	1.45836		166.8	1.47333		166.8	1.49354
		167	1.48234		167	1.49401		167	1.4586		167	1.4617		167	1.47546		167	1.48796
		167.2	1.48013		167.2	1.49221		167.2	1.45408		167.2	1.46058		167.2	1.47341		167.2	1.48935
		167.4	1.47986		167.4	1.4862		167.4	1.45718		167.4	1.45776		167.4	1.47863		167.4	1.48972
		167.6	1.48097		167.6	1.48798		167.6	1.45596		167.6	1.4571		167.6	1.4783		167.6	1.49222
		167.8	1.48064		167.8	1.48917		167.8	1.45669		167.8	1.46016		167.8	1.47243		167.8	1.49152
		168	1.47973		168	1.49111		168	1.45782		168	1.4571		168	1.47945		168	1.48595
		168.2	1.48382		168.2	1.48874		168.2	1.45256		168.2	1.46162		168.2	1.47669		168.2	1.4916
		168.4	1.48335		168.4	1.49006		168.4	1.45654		168.4	1.45663		168.4	1.47903		168.4	1.49133
		168.6	1.48321		168.6	1.48363		168.6	1.45742		168.6	1.45771		168.6	1.47879		168.6	1.48914
		168.8	1.48025		168.8	1.48693		168.8	1.45494		168.8	1.46073		168.8	1.47846		168.8	1.48931
		169	1.48195		169	1.49438		169	1.45688		169	1.45784		169	1.47406		169	1.48941
		169.2	1.47945		169.2	1.48781		169.2	1.45539		169.2	1.45997		169.2	1.47805		169.2	1.49004
		169.4	1.47984		169.4	1.49113		169.4	1.45715		169.4	1.45973		169.4	1.47798		169.4	1.4896
		169.6	1.47734		169.6	1.49206		169.6	1.45548		169.6	1.4592		169.6	1.47382		169.6	1.48951
		169.8	1.48307		169.8	1.49058		169.8	1.45733		169.8	1.45942		169.8	1.47712		169.8	1.49099
		170	1.47775		170	1.48754		170	1.45585		170	1.45798		170	1.47892		170	1.4937
		170.2	1.47859		170.2	1.49122		170.2	1.45573		170.2	1.46032		170.2	1.47529		170.2	1.48851
		170.4	1.47597		170.4	1.49012		170.4	1.45693		170.4	1.45854		170.4	1.4775		170.4	1.48639
		170.6	1.47956		170.6	1.48874		170.6	1.45573		170.6	1.4565		170.6	1.47705		170.6	1.488
		170.8	1.4757		170.8	1.48699		170.8	1.45454		170.8	1.46346		170.8	1.47834		170.8	1.48873
		171	1.47804		171	1.49125		171	1.45862		171	1.46016		171	1.47527		171	1.49057
		171.2	1.4811		171.2	1.49044		171.2	1.45442		171.2	1.45756		171.2	1.47959		171.2	1.4932
		171.4	1.48085		171.4	1.48741		171.4	1.4515		171.4	1.45698		171.4	1.4753		171.4	1.48843
		171.6	1.47811		171.6	1.49094		171.6	1.45461		171.6	1.45597		171.6	1.47244		171.6	1.48489
		171.8	1.48082		171.8	1.49004		171.8	1.45581		171.8	1.45543		171.8	1.47618		171.8	1.49015
		172	1.4767		172	1.49148		172	1.45326		172	1.45726		172	1.47379		172	1.48351
		172.2	1.47845		172.2	1.48612		172.2	1.45506		172.2	1.45721		172.2	1.4749		172.2	1.49012
		172.4	1.48099		172.4	1.48652		172.4	1.45503		172.4	1.45659		172.4	1.47598		172.4	1.48697
		172.6	1.47621		172.6	1.48923		172.6	1.45205		172.6	1.45637		172.6	1.47342		172.6	1.48911
		172.8	1.4777		172.8	1.48754		172.8	1.45422		172.8	1.45444		172.8	1.47487		172.8	1.48868
		173	1.47739		173	1.48969		173	1.45691		173	1.45575		173	1.47867		173	1.48775
		173.2	1.48017		173.2	1.49123		173.2	1.45443		173.2	1.45776		173.2	1.47073		173.2	1.48676
		173.4	1.47838		173.4	1.48771		173.4	1.45429		173.4	1.45467		173.4	1.47134		173.4	1.49087
		173.6	1.48162		173.6	1.48957		173.6	1.45176		173.6	1.4572		173.6	1.47481		173.6	1.48771
		173.8	1.47752		173.8	1.48587		173.8	1.4541		173.8	1.4563		173.8	1.47714		173.8	1.4928
		174	1.47895		174	1.48517		174	1.45412		174	1.45298		174	1.4753		174	1.49082
		174.2	1.47867		174.2	1.4883		174.2	1.45384		174.2	1.457		174.2	1.4713		174.2	1.48597
		174.4	1.4787		174.4	1.48704		174.4	1.45191		174.4	1.45519		174.4	1.47186		174.4	1.48688
		174.6	1.47188		174.6	1.4837		174.6	1.45331		174.6	1.45602		174.6	1.47316		174.6	1.48721
		174.8	1.47585		174.8	1.48379		174.8	1.4509		174.8	1.45446		174.8	1.47378		174.8	1.48551
		175	1.47942		175	1.48985		175	1.45123		175	1.45887		175	1.47211		175	1.48682
		175.2	1.47804		175.2	1.49084		175.2	1.45546		175.2	1.45792		175.2	1.47128		175.2	1.48762
		175.4	1.48117		175.4	1.48915		175.4	1.45443		175.4	1.45698		175.4	1.47704		175.4	1.48535
		175.6	1.48068		175.6	1.48854		175.6	1.45006		175.6	1.45757		175.6	1.47448		175.6	1.48771
		175.8	1.47851		175.8	1.48733		175.8	1.45491		175.8	1.4571		175.8	1.47259		175.8	1.48751
		176	1.47594		176	1.4854		176	1.45826		176	1.45647		176	1.47028		176	1.48689
		176.2	1.47806		176.2	1.48493		176.2	1.45115		176.2	1.45481		176.2	1.47111		176.2	1.48963
		176.4	1.48333		176.4	1.48895		176.4	1.4557		176.4	1.45158		176.4	1.468		176.4	1.48318
		176.6	1.47501		176.6	1.48562		176.6	1.45456		176.6	1.45991		176.6	1.47388		176.6	1.49125
		176.8	1.48093		176.8	1.48194		176.8	1.45172		176.8	1.45408		176.8	1.47197		176.8	1.48772
		177	1.47749		177	1.48463		177	1.45315		177	1.45212		177	1.47248		177	1.48663
		177.2	1.47399		177.2	1.48676		177.2	1.45314		177.2	1.45403		177.2	1.47291		177.2	1.4881
		177.4	1.47449		177.4	1.48681		177.4	1.45186		177.4	1.45522		177.4	1.46916		177.4	1.48631
		177.6	1.47618		177.6	1.48602		177.6	1.44853		177.6	1.45854		177.6	1.46927		177.6	1.48409
		177.8	1.47546		177.8	1.48617		177.8	1.45531		177.8	1.45651		177.8	1.47429		177.8	1.48633
		178	1.48239		178	1.48786		178	1.4536		178	1.45651		178	1.47294		178	1.4857
		178.2	1.47503		178.2	1.48602		178.2	1.45586		178.2	1.45793		178.2	1.47504		178.2	1.48742
		178.4	1.47731		178.4	1.4888		178.4	1.45443		178.4	1.45993		178.4	1.46975		178.4	1.48462
		178.6	1.47816		178.6	1.48402		178.6	1.45472		178.6	1.45564		178.6	1.47435		178.6	1.48379
		178.8	1.47869		178.8	1.48628		178.8	1.4483		178.8	1.45903		178.8	1.4763		178.8	1.49099
		179	1.47858		179	1.48777		179	1.45307		179	1.45327		179	1.47541		179	1.4866
		179.2	1.47957		179.2	1.4807		179.2	1.45477		179.2	1.45598		179.2	1.46703		179.2	1.4875
		179.4	1.47581		179.4	1.48608		179.4	1.45572		179.4	1.45819		179.4	1.47399		179.4	1.48654
		179.6	1.47351		179.6	1.48854		179.6	1.45165		179.6	1.45921		179.6	1.47481		179.6	1.48678
		179.8	1.47793		179.8	1.48432		179.8	1.45619		179.8	1.45468		179.8	1.47301		179.8	1.48178
		180	1.47291		180	1.48206		180	1.45157		180	1.45577		180	1.47085		180	1.48703
		180.2	1.48229		180.2	1.48735		180.2	1.45348		180.2	1.45605		180.2	1.47714		180.2	1.4881
		180.4	1.47461		180.4	1.48582		180.4	1.4483		180.4	1.45537		180.4	1.47031		180.4	1.48545
		180.6	1.476		180.6	1.48982		180.6	1.45505		180.6	1.45705		180.6	1.47458		180.6	1.4846
		180.8	1.47649		180.8	1.4897		180.8	1.45277		180.8	1.45525		180.8	1.47375		180.8	1.48432
		181	1.47866		181	1.48914		181	1.45105		181	1.45481		181	1.47006		181	1.48233
		181.2	1.47595		181.2	1.48274		181.2	1.45176		181.2	1.45929		181.2	1.46883		181.2	1.48579
		181.4	1.47492		181.4	1.48311		181.4	1.44988		181.4	1.45426		181.4	1.47428		181.4	1.48682
		181.6	1.4741		181.6	1.48282		181.6	1.45085		181.6	1.4577		181.6	1.47169		181.6	1.48554
		181.8	1.4786		181.8	1.48298		181.8	1.44724		181.8	1.45355		181.8	1.46719		181.8	1.48591
		182	1.47748		182	1.4867		182	1.45184		182	1.45082		182	1.47283		182	1.48359
		182.2	1.47615		182.2	1.48477		182.2	1.45078		182.2	1.45449		182.2	1.47069		182.2	1.48615
		182.4	1.47805		182.4	1.48724		182.4	1.45036		182.4	1.45466		182.4	1.47075		182.4	1.48668
		182.6	1.48268		182.6	1.48369		182.6	1.45112		182.6	1.45386		182.6	1.46669		182.6	1.48616
		182.8	1.47837		182.8	1.48244		182.8	1.45207		182.8	1.45712		182.8	1.47656		182.8	1.48794
		183	1.47543		183	1.47995		183	1.45414		183	1.45275		183	1.46958		183	1.4819
		183.2	1.4725		183.2	1.4852		183.2	1.4475		183.2	1.45655		183.2	1.47182		183.2	1.4831
		183.4	1.47717		183.4	1.48708		183.4	1.45364		183.4	1.45561		183.4	1.47376		183.4	1.48275
		183.6	1.47844		183.6	1.48664		183.6	1.45059		183.6	1.45331		183.6	1.46932		183.6	1.48565
		183.8	1.47889		183.8	1.48628		183.8	1.45286		183.8	1.45632		183.8	1.47003		183.8	1.4833
		184	1.47677		184	1.48284		184	1.45355		184	1.45587		184	1.46919		184	1.48197
		184.2	1.4725		184.2	1.48218		184.2	1.45225		184.2	1.45725		184.2	1.46892		184.2	1.48548
		184.4	1.47254		184.4	1.48387		184.4	1.44882		184.4	1.45463		184.4	1.47136		184.4	1.48353
		184.6	1.47747		184.6	1.48614		184.6	1.452		184.6	1.4571		184.6	1.47313		184.6	1.4812
		184.8	1.47581		184.8	1.48642		184.8	1.4531		184.8	1.45444		184.8	1.46913		184.8	1.47909
		185	1.47272		185	1.48502		185	1.44665		185	1.45137		185	1.4702		185	1.48535
		185.2	1.47586		185.2	1.48529		185.2	1.44727		185.2	1.45419		185.2	1.47326		185.2	1.48156
		185.4	1.47511		185.4	1.47873		185.4	1.44768		185.4	1.45155		185.4	1.4716		185.4	1.48232
		185.6	1.47568		185.6	1.48304		185.6	1.44887		185.6	1.45374		185.6	1.47028		185.6	1.48244
		185.8	1.47203		185.8	1.47943		185.8	1.45246		185.8	1.4598		185.8	1.47372		185.8	1.48196
		186	1.47569		186	1.48498		186	1.45265		186	1.4514		186	1.47118		186	1.48684
		186.2	1.47216		186.2	1.48288		186.2	1.44798		186.2	1.45575		186.2	1.47531		186.2	1.47869
		186.4	1.47293		186.4	1.48329		186.4	1.44956		186.4	1.45818		186.4	1.46948		186.4	1.48279
		186.6	1.47592		186.6	1.48277		186.6	1.44844		186.6	1.45248		186.6	1.46828		186.6	1.48588
		186.8	1.47609		186.8	1.48495		186.8	1.44823		186.8	1.45838		186.8	1.46799		186.8	1.48199
		187	1.47419		187	1.48457		187	1.45338		187	1.45315		187	1.46824		187	1.48423
		187.2	1.47378		187.2	1.48628		187.2	1.44966		187.2	1.45361		187.2	1.47015		187.2	1.48311
		187.4	1.47314		187.4	1.48551		187.4	1.45395		187.4	1.45659		187.4	1.47353		187.4	1.48493
		187.6	1.47192		187.6	1.48351		187.6	1.44797		187.6	1.45432		187.6	1.47317		187.6	1.48547
		187.8	1.47846		187.8	1.48187		187.8	1.44847		187.8	1.45302		187.8	1.46941		187.8	1.4839
		188	1.47723		188	1.47919		188	1.45226		188	1.44945		188	1.4662		188	1.48579
		188.2	1.47451		188.2	1.48346		188.2	1.45236		188.2	1.45179		188.2	1.47122		188.2	1.48115
		188.4	1.4788		188.4	1.48155		188.4	1.44794		188.4	1.45047		188.4	1.47179		188.4	1.48226
		188.6	1.47313		188.6	1.48625		188.6	1.44469		188.6	1.45141		188.6	1.4668		188.6	1.48569
		188.8	1.47601		188.8	1.47984		188.8	1.44869		188.8	1.45295		188.8	1.47123		188.8	1.48624
		189	1.47936		189	1.4832		189	1.44956		189	1.45369		189	1.46996		189	1.48071
		189.2	1.47474		189.2	1.48069		189.2	1.44573		189.2	1.45225		189.2	1.47749		189.2	1.48629
		189.4	1.47409		189.4	1.47869		189.4	1.44969		189.4	1.45199		189.4	1.4716		189.4	1.48051
		189.6	1.47516		189.6	1.48322		189.6	1.44872		189.6	1.44987		189.6	1.47025		189.6	1.48575
		189.8	1.47792		189.8	1.48225		189.8	1.45283		189.8	1.45294		189.8	1.46791		189.8	1.48502
		190	1.4727		190	1.48298		190	1.44795		190	1.45101		190	1.46883		190	1.48383
		190.2	1.47227		190.2	1.4821		190.2	1.44773		190.2	1.45003		190.2	1.46703		190.2	1.4843
		190.4	1.47514		190.4	1.48404		190.4	1.44917		190.4	1.45255		190.4	1.4671		190.4	1.48242
		190.6	1.47181		190.6	1.48308		190.6	1.45325		190.6	1.45352		190.6	1.47071		190.6	1.47907
		190.8	1.47679		190.8	1.48724		190.8	1.45086		190.8	1.45186		190.8	1.47686		190.8	1.48232
		191	1.47326		191	1.48541		191	1.45382		191	1.45064		191	1.47152		191	1.48335
		191.2	1.4742		191.2	1.48297		191.2	1.44929		191.2	1.45063		191.2	1.4702		191.2	1.48164
		191.4	1.47528		191.4	1.47738		191.4	1.45042		191.4	1.45219		191.4	1.47067		191.4	1.48095
		191.6	1.47224		191.6	1.48184		191.6	1.44948		191.6	1.45056		191.6	1.47084		191.6	1.48073
		191.8	1.4689		191.8	1.48089		191.8	1.44953		191.8	1.45123		191.8	1.47042		191.8	1.48144
		192	1.47638		192	1.48314		192	1.44797		192	1.45283		192	1.46994		192	1.48238
		192.2	1.47224		192.2	1.48207		192.2	1.45636		192.2	1.44978		192.2	1.46889		192.2	1.48007
		192.4	1.47549		192.4	1.48254		192.4	1.45058		192.4	1.45145		192.4	1.46917		192.4	1.48345
		192.6	1.47489		192.6	1.48057		192.6	1.4479		192.6	1.4488		192.6	1.46536		192.6	1.4798
		192.8	1.47365		192.8	1.48041		192.8	1.44979		192.8	1.45354		192.8	1.47014		192.8	1.48323
		193	1.4695		193	1.4806		193	1.44995		193	1.44926		193	1.47095		193	1.48358
		193.2	1.47243		193.2	1.48172		193.2	1.44574		193.2	1.44819		193.2	1.46798		193.2	1.4801
		193.4	1.47286		193.4	1.47842		193.4	1.44894		193.4	1.44908		193.4	1.46812		193.4	1.48226
		193.6	1.47524		193.6	1.48118		193.6	1.44703		193.6	1.45179		193.6	1.47529		193.6	1.48385
		193.8	1.47192		193.8	1.47916		193.8	1.44403		193.8	1.44893		193.8	1.46646		193.8	1.4805
		194	1.47091		194	1.48182		194	1.44992		194	1.45048		194	1.46885		194	1.48003
		194.2	1.47184		194.2	1.4767		194.2	1.44739		194.2	1.45153		194.2	1.46741		194.2	1.47663
		194.4	1.47193		194.4	1.48095		194.4	1.44855		194.4	1.44627		194.4	1.46848		194.4	1.48128
		194.6	1.4749		194.6	1.48578		194.6	1.44007		194.6	1.45109		194.6	1.46956		194.6	1.47968
		194.8	1.47337		194.8	1.47408		194.8	1.448		194.8	1.44956		194.8	1.46968		194.8	1.48414
		195	1.47563		195	1.48316		195	1.44556		195	1.44871		195	1.46754		195	1.48134
		195.2	1.47466		195.2	1.48294		195.2	1.44409		195.2	1.45068		195.2	1.46632		195.2	1.48716
		195.4	1.47293		195.4	1.48215		195.4	1.44876		195.4	1.44915		195.4	1.47023		195.4	1.48139
		195.6	1.47309		195.6	1.47782		195.6	1.44491		195.6	1.44732		195.6	1.47141		195.6	1.47965
		195.8	1.47189		195.8	1.48249		195.8	1.4495		195.8	1.45057		195.8	1.46813		195.8	1.48166
		196	1.47352		196	1.48539		196	1.44516		196	1.44955		196	1.46987		196	1.4809
		196.2	1.47306		196.2	1.48188		196.2	1.44879		196.2	1.45175		196.2	1.46447		196.2	1.48242
		196.4	1.47022		196.4	1.48484		196.4	1.44812		196.4	1.45043		196.4	1.46524		196.4	1.47943
		196.6	1.4764		196.6	1.48252		196.6	1.44946		196.6	1.45214		196.6	1.46879		196.6	1.47968
		196.8	1.46912		196.8	1.48233		196.8	1.44595		196.8	1.45196		196.8	1.46814		196.8	1.48403
		197	1.47733		197	1.48318		197	1.44957		197	1.44858		197	1.46824		197	1.48493
		197.2	1.47355		197.2	1.48237		197.2	1.45306		197.2	1.44988		197.2	1.46581		197.2	1.48084
		197.4	1.46961		197.4	1.47716		197.4	1.44697		197.4	1.44982		197.4	1.46868		197.4	1.48224
		197.6	1.47418		197.6	1.48221		197.6	1.44551		197.6	1.45186		197.6	1.46499		197.6	1.48009
		197.8	1.47188		197.8	1.48207		197.8	1.4443		197.8	1.45009		197.8	1.47568		197.8	1.47856
		198	1.47371		198	1.47996		198	1.44825		198	1.44652		198	1.46603		198	1.48284
		198.2	1.47286		198.2	1.48267		198.2	1.44746		198.2	1.44913		198.2	1.46706		198.2	1.48245
		198.4	1.46947		198.4	1.48068		198.4	1.44699		198.4	1.45072		198.4	1.46875		198.4	1.48161
		198.6	1.47091		198.6	1.47555		198.6	1.44938		198.6	1.45026		198.6	1.47287		198.6	1.47725
		198.8	1.47197		198.8	1.48127		198.8	1.44463		198.8	1.44732		198.8	1.46703		198.8	1.48302
		199	1.47113		199	1.4822		199	1.44669		199	1.45081		199	1.46728		199	1.47988
		199.2	1.4725		199.2	1.48019		199.2	1.44815		199.2	1.45082		199.2	1.46709		199.2	1.48052
		199.4	1.47565		199.4	1.47937		199.4	1.44311		199.4	1.45355		199.4	1.46411		199.4	1.47691
		199.6	1.47089		199.6	1.48363		199.6	1.4493		199.6	1.4466		199.6	1.46652		199.6	1.48105
		199.8	1.47053		199.8	1.48		199.8	1.44877		199.8	1.45199		199.8	1.46518		199.8	1.48109
		200	1.47092		200	1.47942		200	1.44755		200	1.45325		200	1.4662		200	1.48062
		200.2	1.47157		200.2	1.47901		200.2	1.4493		200.2	1.44821		200.2	1.46895		200.2	1.48361
		200.4	1.47578		200.4	1.47886		200.4	1.44648		200.4	1.45082		200.4	1.47004		200.4	1.48249
		200.6	1.47126		200.6	1.48457		200.6	1.44386		200.6	1.44959		200.6	1.46674		200.6	1.47766
		200.8	1.47219		200.8	1.4787		200.8	1.44711		200.8	1.45085		200.8	1.46779		200.8	1.48232
		201	1.4707		201	1.4806		201	1.44965		201	1.44822		201	1.46081		201	1.47858
		201.2	1.4719		201.2	1.4824		201.2	1.44652		201.2	1.45066		201.2	1.46928		201.2	1.47786
		201.4	1.47131		201.4	1.47671		201.4	1.44763		201.4	1.45161		201.4	1.47145		201.4	1.47967
		201.6	1.47209		201.6	1.48008		201.6	1.44872		201.6	1.45036		201.6	1.46563		201.6	1.47822
		201.8	1.46711		201.8	1.47872		201.8	1.44514		201.8	1.45113		201.8	1.47022		201.8	1.48135
		202	1.47448		202	1.47991		202	1.44901		202	1.4491		202	1.46449		202	1.47728
		202.2	1.47307		202.2	1.4826		202.2	1.44866		202.2	1.45089		202.2	1.46985		202.2	1.48528
		202.4	1.47206		202.4	1.47479		202.4	1.44682		202.4	1.44789		202.4	1.46451		202.4	1.4829
		202.6	1.47354		202.6	1.47894		202.6	1.44575		202.6	1.45277		202.6	1.46888		202.6	1.4865
		202.8	1.47085		202.8	1.47964		202.8	1.44025		202.8	1.45073		202.8	1.46881		202.8	1.47947
		203	1.47721		203	1.47805		203	1.4476		203	1.45065		203	1.46713		203	1.48365
		203.2	1.47011		203.2	1.481		203.2	1.44734		203.2	1.45463		203.2	1.46555		203.2	1.47977
		203.4	1.47233		203.4	1.47954		203.4	1.4445		203.4	1.44573		203.4	1.46421		203.4	1.48452
		203.6	1.47202		203.6	1.4799		203.6	1.44371		203.6	1.44781		203.6	1.46559		203.6	1.4832
		203.8	1.47154		203.8	1.48123		203.8	1.44815		203.8	1.44562		203.8	1.46555		203.8	1.47941
		204	1.47106		204	1.47929		204	1.44523		204	1.4514		204	1.4665		204	1.47635
		204.2	1.47045		204.2	1.47915		204.2	1.4452		204.2	1.45038		204.2	1.47063		204.2	1.47664
		204.4	1.46479		204.4	1.47774		204.4	1.4451		204.4	1.45115		204.4	1.46791		204.4	1.4801
		204.6	1.46712		204.6	1.48198		204.6	1.44335		204.6	1.44806		204.6	1.47235		204.6	1.4828
		204.8	1.47124		204.8	1.47866		204.8	1.4459		204.8	1.44859		204.8	1.46645		204.8	1.47953
		205	1.47159		205	1.48325		205	1.44372		205	1.452		205	1.46231		205	1.47969
		205.2	1.4706		205.2	1.47973		205.2	1.44599		205.2	1.45025		205.2	1.46683		205.2	1.47734
		205.4	1.47113		205.4	1.4792		205.4	1.44605		205.4	1.44899		205.4	1.46704		205.4	1.47964
		205.6	1.4694		205.6	1.48033		205.6	1.44741		205.6	1.44955		205.6	1.4676		205.6	1.4817
		205.8	1.46757		205.8	1.48233		205.8	1.4439		205.8	1.44832		205.8	1.468		205.8	1.48136
		206	1.46865		206	1.47933		206	1.45031		206	1.44647		206	1.46763		206	1.47386
		206.2	1.46937		206.2	1.478		206.2	1.44568		206.2	1.44843		206.2	1.46455		206.2	1.47949
		206.4	1.47067		206.4	1.48136		206.4	1.44626		206.4	1.45301		206.4	1.46503		206.4	1.47911
		206.6	1.47333		206.6	1.4855		206.6	1.44707		206.6	1.45141		206.6	1.46779		206.6	1.47828
		206.8	1.46537		206.8	1.47638		206.8	1.44416		206.8	1.45456		206.8	1.46513		206.8	1.47694
		207	1.47048		207	1.47757		207	1.44704		207	1.45052		207	1.4672		207	1.47756
		207.2	1.46953		207.2	1.47877		207.2	1.44393		207.2	1.44866		207.2	1.46465		207.2	1.47369
		207.4	1.47106		207.4	1.47824		207.4	1.44915		207.4	1.45208		207.4	1.46327		207.4	1.4802
		207.6	1.47409		207.6	1.48031		207.6	1.44757		207.6	1.44873		207.6	1.46649		207.6	1.47614
		207.8	1.47265		207.8	1.47722		207.8	1.44829		207.8	1.44859		207.8	1.46346		207.8	1.47917
		208	1.47292		208	1.47995		208	1.44851		208	1.45403		208	1.46506		208	1.47977
		208.2	1.47103		208.2	1.47606		208.2	1.44703		208.2	1.44998		208.2	1.45891		208.2	1.47397
		208.4	1.4716		208.4	1.47766		208.4	1.44339		208.4	1.44992		208.4	1.46906		208.4	1.47596
		208.6	1.47207		208.6	1.4778		208.6	1.4522		208.6	1.44961		208.6	1.46656		208.6	1.47793
		208.8	1.4676		208.8	1.4804		208.8	1.44452		208.8	1.44464		208.8	1.46615		208.8	1.47884
		209	1.46897		209	1.47793		209	1.44475		209	1.45218		209	1.46661		209	1.47988
		209.2	1.47074		209.2	1.47717		209.2	1.44684		209.2	1.45106		209.2	1.46529		209.2	1.48414
		209.4	1.46953		209.4	1.48177		209.4	1.44477		209.4	1.44645		209.4	1.46652		209.4	1.47942
		209.6	1.47334		209.6	1.47842		209.6	1.44784		209.6	1.44786		209.6	1.46216		209.6	1.47807
		209.8	1.46936		209.8	1.47876		209.8	1.44451		209.8	1.45007		209.8	1.46726		209.8	1.47915
		210	1.46981		210	1.4759		210	1.44603		210	1.45106		210	1.4665		210	1.47463
		210.2	1.47006		210.2	1.47977		210.2	1.44485		210.2	1.44655		210.2	1.4627		210.2	1.47575
		210.4	1.47374		210.4	1.48155		210.4	1.4479		210.4	1.4505		210.4	1.46584		210.4	1.47757
		210.6	1.47237		210.6	1.47519		210.6	1.44451		210.6	1.44637		210.6	1.46626		210.6	1.47799
		210.8	1.46735		210.8	1.48224		210.8	1.44581		210.8	1.45146		210.8	1.46169		210.8	1.48019
		211	1.46996		211	1.48082		211	1.44286		211	1.44524		211	1.46715		211	1.47605
		211.2	1.4658		211.2	1.47308		211.2	1.44608		211.2	1.44623		211.2	1.46581		211.2	1.48085
		211.4	1.47208		211.4	1.47692		211.4	1.44068		211.4	1.44946		211.4	1.4666		211.4	1.48161
		211.6	1.46985		211.6	1.48067		211.6	1.44442		211.6	1.44881		211.6	1.46131		211.6	1.4798
		211.8	1.46836		211.8	1.47801		211.8	1.44691		211.8	1.44885		211.8	1.46469		211.8	1.47879
		212	1.46697		212	1.47989		212	1.44501		212	1.4494		212	1.46173		212	1.48102
		212.2	1.46484		212.2	1.48125		212.2	1.44854		212.2	1.44922		212.2	1.4637		212.2	1.4822
		212.4	1.46906		212.4	1.4753		212.4	1.44039		212.4	1.44957		212.4	1.46548		212.4	1.47297
		212.6	1.46588		212.6	1.47954		212.6	1.44593		212.6	1.45248		212.6	1.46491		212.6	1.48149
		212.8	1.47248		212.8	1.47656		212.8	1.44523		212.8	1.44949		212.8	1.46693		212.8	1.47787
		213	1.47076		213	1.47907		213	1.44234		213	1.44971		213	1.46608		213	1.47859
		213.2	1.46966		213.2	1.48111		213.2	1.44528		213.2	1.4449		213.2	1.46261		213.2	1.47503
		213.4	1.47003		213.4	1.47902		213.4	1.4454		213.4	1.44711		213.4	1.46013		213.4	1.47762
		213.6	1.47436		213.6	1.48014		213.6	1.4406		213.6	1.44472		213.6	1.46406		213.6	1.47841
		213.8	1.47057		213.8	1.47637		213.8	1.4424		213.8	1.4506		213.8	1.46465		213.8	1.48165
		214	1.4661		214	1.47902		214	1.44801		214	1.44399		214	1.4615		214	1.47919
		214.2	1.47136		214.2	1.47424		214.2	1.4446		214.2	1.44903		214.2	1.46354		214.2	1.47379
		214.4	1.46783		214.4	1.47745		214.4	1.44267		214.4	1.45037		214.4	1.46308		214.4	1.4818
		214.6	1.46978		214.6	1.47763		214.6	1.43975		214.6	1.44925		214.6	1.46362		214.6	1.47752
		214.8	1.46755		214.8	1.47965		214.8	1.44794		214.8	1.44862		214.8	1.4637		214.8	1.48363
		215	1.47142		215	1.47777		215	1.44116		215	1.44815		215	1.46193		215	1.4776
		215.2	1.46895		215.2	1.48079		215.2	1.44558		215.2	1.4456		215.2	1.46702		215.2	1.47834
		215.4	1.46956		215.4	1.48094		215.4	1.4477		215.4	1.45055		215.4	1.46388		215.4	1.47568
		215.6	1.47101		215.6	1.47438		215.6	1.44287		215.6	1.44302		215.6	1.45911		215.6	1.47424
		215.8	1.46958		215.8	1.47554		215.8	1.44175		215.8	1.4484		215.8	1.46376		215.8	1.47622
		216	1.46793		216	1.47919		216	1.44449		216	1.44871		216	1.46279		216	1.47252
		216.2	1.46695		216.2	1.47372		216.2	1.44611		216.2	1.45054		216.2	1.46619		216.2	1.47754
		216.4	1.46618		216.4	1.47581		216.4	1.44386		216.4	1.44352		216.4	1.4599		216.4	1.47229
		216.6	1.46992		216.6	1.47973		216.6	1.44583		216.6	1.44715		216.6	1.4706		216.6	1.47736
		216.8	1.46875		216.8	1.48141		216.8	1.44289		216.8	1.44375		216.8	1.46675		216.8	1.47376
		217	1.46598		217	1.47759		217	1.44558		217	1.446		217	1.46735		217	1.47853
		217.2	1.47017		217.2	1.47705		217.2	1.4449		217.2	1.44486		217.2	1.46163		217.2	1.47699
		217.4	1.46753		217.4	1.47633		217.4	1.4454		217.4	1.44334		217.4	1.46374		217.4	1.47816
		217.6	1.46757		217.6	1.47961		217.6	1.44387		217.6	1.4493		217.6	1.46262		217.6	1.4738
		217.8	1.46554		217.8	1.4756		217.8	1.44013		217.8	1.44555		217.8	1.46342		217.8	1.47561
		218	1.46801		218	1.47513		218	1.44414		218	1.44963		218	1.46627		218	1.47936
		218.2	1.47054		218.2	1.47541		218.2	1.44484		218.2	1.4453		218.2	1.45907		218.2	1.47674
		218.4	1.46913		218.4	1.47467		218.4	1.44622		218.4	1.45069		218.4	1.46658		218.4	1.47228
		218.6	1.46957		218.6	1.47589		218.6	1.44162		218.6	1.44597		218.6	1.46342		218.6	1.47609
		218.8	1.46651		218.8	1.47309		218.8	1.4467		218.8	1.44703		218.8	1.45774		218.8	1.47383
		219	1.46993		219	1.47901		219	1.44232		219	1.4477		219	1.45946		219	1.47454
		219.2	1.47061		219.2	1.47937		219.2	1.44813		219.2	1.44435		219.2	1.46246		219.2	1.47607
		219.4	1.469		219.4	1.47576		219.4	1.44672		219.4	1.4459		219.4	1.46597		219.4	1.47822
		219.6	1.4674		219.6	1.4777		219.6	1.44518		219.6	1.44545		219.6	1.46372		219.6	1.47435
		219.8	1.46797		219.8	1.47297		219.8	1.44376		219.8	1.44772		219.8	1.46124		219.8	1.47696
		220	1.46583		220	1.46615		220	1.44252		220	1.44486		220	1.46141		220	1.475
		220.2	1.46352		220.2	1.46983		220.2	1.44285		220.2	1.44084		220.2	1.46417		220.2	1.47148
		220.4	1.4681		220.4	1.4694		220.4	1.44375		220.4	1.44378		220.4	1.46489		220.4	1.47448
		220.6	1.46844		220.6	1.47196		220.6	1.44434		220.6	1.4431		220.6	1.46173		220.6	1.47506
		220.8	1.46498		220.8	1.47002		220.8	1.44454		220.8	1.43832		220.8	1.46202		220.8	1.47617
		221	1.46802		221	1.46958		221	1.44278		221	1.44224		221	1.461		221	1.47403
		221.2	1.46353		221.2	1.46869		221.2	1.44263		221.2	1.44521		221.2	1.46282		221.2	1.47644
		221.4	1.46579		221.4	1.46459		221.4	1.44768		221.4	1.44036		221.4	1.46645		221.4	1.47535
		221.6	1.46789		221.6	1.47022		221.6	1.4436		221.6	1.44236		221.6	1.46117		221.6	1.4796
		221.8	1.46592		221.8	1.47016		221.8	1.44057		221.8	1.43699		221.8	1.46353		221.8	1.47488
		222	1.47032		222	1.46937		222	1.44314		222	1.44195		222	1.4669		222	1.4804
		222.2	1.46723		222.2	1.46907		222.2	1.44312		222.2	1.4386		222.2	1.46297		222.2	1.47773
		222.4	1.46906		222.4	1.47431		222.4	1.44303		222.4	1.44504		222.4	1.46569		222.4	1.47483
		222.6	1.46362		222.6	1.47098		222.6	1.44293		222.6	1.44339		222.6	1.45997		222.6	1.47337
		222.8	1.46585		222.8	1.47158		222.8	1.44659		222.8	1.43959		222.8	1.46023		222.8	1.47173
		223	1.46644		223	1.46992		223	1.44494		223	1.44039		223	1.46452		223	1.47656
		223.2	1.46678		223.2	1.47478		223.2	1.44534		223.2	1.44355		223.2	1.4675		223.2	1.47542
		223.4	1.46915		223.4	1.47065		223.4	1.44632		223.4	1.4391		223.4	1.4669		223.4	1.47457
		223.6	1.46738		223.6	1.47173		223.6	1.44408		223.6	1.44069		223.6	1.46279		223.6	1.47638
		223.8	1.46618		223.8	1.46985		223.8	1.4412		223.8	1.44192		223.8	1.45674		223.8	1.47314
		224	1.46683		224	1.47111		224	1.4431		224	1.4412		224	1.45964		224	1.47452
		224.2	1.46708		224.2	1.47311		224.2	1.44356		224.2	1.43552		224.2	1.45819		224.2	1.47435
		224.4	1.46869		224.4	1.47256		224.4	1.4446		224.4	1.4404		224.4	1.46332		224.4	1.47738
		224.6	1.4681		224.6	1.47062		224.6	1.44416		224.6	1.44115		224.6	1.46136		224.6	1.47518
		224.8	1.46839		224.8	1.47354		224.8	1.44489		224.8	1.4444		224.8	1.45943		224.8	1.4764
		225	1.46216		225	1.4753		225	1.44276		225	1.44127		225	1.46529		225	1.47536
		225.2	1.46519		225.2	1.46412		225.2	1.44562		225.2	1.43969		225.2	1.46279		225.2	1.47416
		225.4	1.46724		225.4	1.47279		225.4	1.44715		225.4	1.4446		225.4	1.46416		225.4	1.47611
		225.6	1.46828		225.6	1.46797		225.6	1.44367		225.6	1.43878		225.6	1.46484		225.6	1.47542
		225.8	1.46549		225.8	1.47378		225.8	1.44353		225.8	1.44174		225.8	1.45872		225.8	1.47467
		226	1.46882		226	1.47102		226	1.44165		226	1.43752		226	1.46311		226	1.47836
		226.2	1.46764		226.2	1.46919		226.2	1.44428		226.2	1.43545		226.2	1.46327		226.2	1.47705
		226.4	1.46937		226.4	1.47776		226.4	1.44523		226.4	1.44415		226.4	1.46193		226.4	1.46879
		226.6	1.47201		226.6	1.46991		226.6	1.44523		226.6	1.44439		226.6	1.46357		226.6	1.47711
		226.8	1.46467		226.8	1.47121		226.8	1.44415		226.8	1.43865		226.8	1.46088		226.8	1.47396
		227	1.46929		227	1.47028		227	1.4446		227	1.44024		227	1.46293		227	1.47264
		227.2	1.46655		227.2	1.46968		227.2	1.44245		227.2	1.43792		227.2	1.46025		227.2	1.47532
		227.4	1.4669		227.4	1.46703		227.4	1.44436		227.4	1.44199		227.4	1.46296		227.4	1.4779
		227.6	1.46703		227.6	1.47063		227.6	1.44167		227.6	1.43699		227.6	1.46099		227.6	1.47446
		227.8	1.46314		227.8	1.47322		227.8	1.44055		227.8	1.44324		227.8	1.45632		227.8	1.47444
		228	1.46663		228	1.4689		228	1.44502		228	1.44056		228	1.46335		228	1.47067
		228.2	1.46821		228.2	1.4718		228.2	1.44174		228.2	1.44221		228.2	1.46104		228.2	1.47706
		228.4	1.46495		228.4	1.47592		228.4	1.4431		228.4	1.43889		228.4	1.46268		228.4	1.47624
		228.6	1.46892		228.6	1.47317		228.6	1.44216		228.6	1.43831		228.6	1.46195		228.6	1.47514
		228.8	1.46708		228.8	1.47067		228.8	1.44306		228.8	1.43945		228.8	1.46138		228.8	1.47468
		229	1.46758		229	1.47373		229	1.44358		229	1.44272		229	1.46567		229	1.46827
		229.2	1.46619		229.2	1.46895		229.2	1.44493		229.2	1.43987		229.2	1.45927		229.2	1.47136
		229.4	1.46748		229.4	1.47051		229.4	1.44062		229.4	1.44231		229.4	1.45791		229.4	1.47759
		229.6	1.46773		229.6	1.46926		229.6	1.44047		229.6	1.43753		229.6	1.46059		229.6	1.47803
		229.8	1.46649		229.8	1.46799		229.8	1.4448		229.8	1.4417		229.8	1.46263		229.8	1.47251
		230	1.46196		230	1.46776		230	1.44466		230	1.44563		230	1.45985		230	1.47937
		230.2	1.46676		230.2	1.47121		230.2	1.44467		230.2	1.43959		230.2	1.45837		230.2	1.47234
		230.4	1.46282		230.4	1.46514		230.4	1.44252		230.4	1.44269		230.4	1.46071		230.4	1.47373
		230.6	1.46302		230.6	1.47072		230.6	1.44433		230.6	1.44229		230.6	1.45923		230.6	1.47324
		230.8	1.46207		230.8	1.47415		230.8	1.44254		230.8	1.43745		230.8	1.46009		230.8	1.47494
		231	1.46605		231	1.47573		231	1.44773		231	1.44014		231	1.4626		231	1.47542
		231.2	1.467		231.2	1.4712		231.2	1.44		231.2	1.44429		231.2	1.45993		231.2	1.4738
		231.4	1.45948		231.4	1.46721		231.4	1.44007		231.4	1.43889		231.4	1.46124		231.4	1.47527
		231.6	1.46495		231.6	1.46766		231.6	1.44276		231.6	1.4391		231.6	1.46026		231.6	1.47086
		231.8	1.47047		231.8	1.47046		231.8	1.44095		231.8	1.44071		231.8	1.45766		231.8	1.47787
		232	1.4611		232	1.46976		232	1.44039		232	1.44128		232	1.46017		232	1.47536
		232.2	1.46399		232.2	1.47105		232.2	1.44109		232.2	1.44044		232.2	1.46022		232.2	1.46585
		232.4	1.46709		232.4	1.47004		232.4	1.43935		232.4	1.44104		232.4	1.45806		232.4	1.47251
		232.6	1.46481		232.6	1.4711		232.6	1.44196		232.6	1.44236		232.6	1.46225		232.6	1.47389
		232.8	1.46372		232.8	1.47267		232.8	1.44658		232.8	1.43758		232.8	1.46021		232.8	1.46823
		233	1.46327		233	1.47031		233	1.44316		233	1.43716		233	1.46324		233	1.46995
		233.2	1.46248		233.2	1.46952		233.2	1.44524		233.2	1.44165		233.2	1.46261		233.2	1.47117
		233.4	1.46419		233.4	1.46727		233.4	1.4429		233.4	1.43795		233.4	1.4554		233.4	1.47251
		233.6	1.46293		233.6	1.4708		233.6	1.44246		233.6	1.44157		233.6	1.46349		233.6	1.46931
		233.8	1.4631		233.8	1.46744		233.8	1.44208		233.8	1.4407		233.8	1.45751		233.8	1.47744
		234	1.46615		234	1.47122		234	1.43782		234	1.44139		234	1.4582		234	1.47583
		234.2	1.46728		234.2	1.47061		234.2	1.44281		234.2	1.43703		234.2	1.46123		234.2	1.47907
		234.4	1.4645		234.4	1.47095		234.4	1.4416		234.4	1.43973		234.4	1.46035		234.4	1.4778
		234.6	1.46775		234.6	1.4683		234.6	1.43708		234.6	1.43571		234.6	1.46018		234.6	1.47547
		234.8	1.46577		234.8	1.47133		234.8	1.44313		234.8	1.43826		234.8	1.4615		234.8	1.47245
		235	1.46374		235	1.46909		235	1.44386		235	1.44213		235	1.45838		235	1.47179
		235.2	1.46417		235.2	1.46852		235.2	1.44311		235.2	1.43848		235.2	1.46215		235.2	1.47429
		235.4	1.47008		235.4	1.47049		235.4	1.44318		235.4	1.44226		235.4	1.45982		235.4	1.47357
		235.6	1.46419		235.6	1.46596		235.6	1.44074		235.6	1.4393		235.6	1.45811		235.6	1.47241
		235.8	1.4677		235.8	1.46936		235.8	1.44214		235.8	1.44056		235.8	1.4579		235.8	1.47459
		236	1.45872		236	1.47028		236	1.4369		236	1.43972		236	1.45844		236	1.47218
		236.2	1.46505		236.2	1.46646		236.2	1.44232		236.2	1.43822		236.2	1.46144		236.2	1.4737
		236.4	1.4634		236.4	1.46609		236.4	1.43964		236.4	1.44099		236.4	1.46322		236.4	1.47297
		236.6	1.46489		236.6	1.46949		236.6	1.43918		236.6	1.4381		236.6	1.45798		236.6	1.47109
		236.8	1.46269		236.8	1.47462		236.8	1.44337		236.8	1.43924		236.8	1.45819		236.8	1.47163
		237	1.4607		237	1.46876		237	1.44011		237	1.44018		237	1.462		237	1.47221
		237.2	1.46659		237.2	1.46953		237.2	1.44395		237.2	1.44262		237.2	1.45877		237.2	1.47288
		237.4	1.46337		237.4	1.46944		237.4	1.43994		237.4	1.43876		237.4	1.45921		237.4	1.47074
		237.6	1.46359		237.6	1.46577		237.6	1.43673		237.6	1.43522		237.6	1.45856		237.6	1.47328
		237.8	1.46255		237.8	1.46849		237.8	1.43767		237.8	1.44316		237.8	1.46164		237.8	1.47268
		238	1.46053		238	1.4632		238	1.43801		238	1.43864		238	1.46247		238	1.47305
		238.2	1.46556		238.2	1.46838		238.2	1.44128		238.2	1.43522		238.2	1.46064		238.2	1.47181
		238.4	1.46438		238.4	1.47082		238.4	1.43927		238.4	1.43642		238.4	1.45621		238.4	1.46975
		238.6	1.46392		238.6	1.46796		238.6	1.44618		238.6	1.44021		238.6	1.46019		238.6	1.4708
		238.8	1.46295		238.8	1.46456		238.8	1.4431		238.8	1.44074		238.8	1.45801		238.8	1.47627
		239	1.46483		239	1.46757		239	1.441		239	1.43953		239	1.45759		239	1.47349
		239.2	1.46221		239.2	1.46996		239.2	1.44161		239.2	1.43792		239.2	1.46181		239.2	1.47292
		239.4	1.46434		239.4	1.46898		239.4	1.44126		239.4	1.44099		239.4	1.46125		239.4	1.47338
		239.6	1.46339		239.6	1.47071		239.6	1.44269		239.6	1.43789		239.6	1.4584		239.6	1.47525
		239.8	1.46287		239.8	1.46961		239.8	1.44359		239.8	1.43955		239.8	1.45717		239.8	1.47124
		240	1.46212		240	1.4693		240	1.44059		240	1.43785		240	1.45466		240	1.47151
		240.2	1.46586		240.2	1.46763		240.2	1.43971		240.2	1.43897		240.2	1.46322		240.2	1.47316
		240.4	1.46609		240.4	1.46592		240.4	1.43904		240.4	1.43636		240.4	1.462		240.4	1.47541
		240.6	1.46248		240.6	1.46923		240.6	1.4423		240.6	1.43986		240.6	1.46164		240.6	1.47215
		240.8	1.46224		240.8	1.4667		240.8	1.44302		240.8	1.43791		240.8	1.45765		240.8	1.47254
		241	1.46503		241	1.46568		241	1.44265		241	1.43816		241	1.45959		241	1.47039
		241.2	1.46873		241.2	1.46925		241.2	1.43876		241.2	1.43787		241.2	1.46347		241.2	1.47772
		241.4	1.46457		241.4	1.47231		241.4	1.43844		241.4	1.44131		241.4	1.45774		241.4	1.46941
		241.6	1.46431		241.6	1.46838		241.6	1.44158		241.6	1.43884		241.6	1.46332		241.6	1.47332
		241.8	1.46345		241.8	1.46481		241.8	1.44034		241.8	1.43944		241.8	1.46045		241.8	1.475
		242	1.46549		242	1.46675		242	1.43822		242	1.44326		242	1.45705		242	1.47163
		242.2	1.46624		242.2	1.46864		242.2	1.44193		242.2	1.44078		242.2	1.46283		242.2	1.47796
		242.4	1.46565		242.4	1.47072		242.4	1.44037		242.4	1.43684		242.4	1.46297		242.4	1.4717
		242.6	1.4657		242.6	1.46649		242.6	1.43542		242.6	1.43638		242.6	1.46105		242.6	1.4702
		242.8	1.46662		242.8	1.4662		242.8	1.44364		242.8	1.43801		242.8	1.45877		242.8	1.46975
		243	1.46657		243	1.46868		243	1.44586		243	1.43736		243	1.45846		243	1.4718
		243.2	1.46161		243.2	1.46639		243.2	1.44085		243.2	1.43778		243.2	1.46083		243.2	1.47329
		243.4	1.46247		243.4	1.46866		243.4	1.4415		243.4	1.4427		243.4	1.45713		243.4	1.47671
		243.6	1.46288		243.6	1.46844		243.6	1.44255		243.6	1.43584		243.6	1.46111		243.6	1.47367
		243.8	1.4651		243.8	1.4666		243.8	1.44058		243.8	1.43606		243.8	1.46045		243.8	1.47115
		244	1.46627		244	1.46502		244	1.4391		244	1.4377		244	1.45972		244	1.4687
		244.2	1.46211		244.2	1.47053		244.2	1.44345		244.2	1.43828		244.2	1.45933		244.2	1.47341
		244.4	1.46176		244.4	1.46572		244.4	1.44046		244.4	1.4418		244.4	1.46186		244.4	1.47147
		244.6	1.4631		244.6	1.46636		244.6	1.43761		244.6	1.43705		244.6	1.45885		244.6	1.47342
		244.8	1.46363		244.8	1.46847		244.8	1.44445		244.8	1.4346		244.8	1.45603		244.8	1.47217
		245	1.4635		245	1.46578		245	1.44315		245	1.43591		245	1.45855		245	1.47428
		245.2	1.46357		245.2	1.47282		245.2	1.4382		245.2	1.44374		245.2	1.46014		245.2	1.47463
		245.4	1.4684		245.4	1.4672		245.4	1.43927		245.4	1.44056		245.4	1.46384		245.4	1.46984
		245.6	1.46001		245.6	1.4685		245.6	1.43987		245.6	1.44329		245.6	1.45851		245.6	1.47388
		245.8	1.46418		245.8	1.46783		245.8	1.4399		245.8	1.43907		245.8	1.45864		245.8	1.47249
		246	1.46093		246	1.46569		246	1.43579		246	1.43988		246	1.45957		246	1.47653
		246.2	1.46635		246.2	1.47416		246.2	1.43891		246.2	1.43598		246.2	1.46202		246.2	1.47259
		246.4	1.46403		246.4	1.47391		246.4	1.44122		246.4	1.43886		246.4	1.46157		246.4	1.47176
		246.6	1.46253		246.6	1.47142		246.6	1.43724		246.6	1.43649		246.6	1.45887		246.6	1.47105
		246.8	1.46476		246.8	1.46799		246.8	1.43578		246.8	1.43721		246.8	1.45902		246.8	1.47278
		247	1.4663		247	1.46639		247	1.44384		247	1.43638		247	1.45651		247	1.46626
		247.2	1.46427		247.2	1.46732		247.2	1.43971		247.2	1.43668		247.2	1.45697		247.2	1.47143
		247.4	1.463		247.4	1.46616		247.4	1.44201		247.4	1.43742		247.4	1.46179		247.4	1.47385
		247.6	1.46087		247.6	1.46798		247.6	1.43761		247.6	1.43118		247.6	1.4567		247.6	1.47483
		247.8	1.46222		247.8	1.46521		247.8	1.43759		247.8	1.43859		247.8	1.45886		247.8	1.47286
		248	1.46199		248	1.4684		248	1.43964		248	1.43933		248	1.46385		248	1.47329
		248.2	1.46135		248.2	1.46812		248.2	1.43947		248.2	1.43821		248.2	1.46267		248.2	1.4727
		248.4	1.46531		248.4	1.46767		248.4	1.44192		248.4	1.43382		248.4	1.45959		248.4	1.47111
		248.6	1.46803		248.6	1.47747		248.6	1.43929		248.6	1.44044		248.6	1.46218		248.6	1.47451
		248.8	1.46428		248.8	1.47001		248.8	1.44323		248.8	1.4366		248.8	1.46222		248.8	1.46881
		249	1.45962		249	1.46621		249	1.44012		249	1.43955		249	1.45834		249	1.47017
		249.2	1.46278		249.2	1.47025		249.2	1.43533		249.2	1.43953		249.2	1.45973		249.2	1.47032
		249.4	1.46244		249.4	1.46844		249.4	1.44155		249.4	1.44026		249.4	1.46288		249.4	1.47221
		249.6	1.4679		249.6	1.47038		249.6	1.43694		249.6	1.43759		249.6	1.4583		249.6	1.47346
		249.8	1.4611		249.8	1.47408		249.8	1.44019		249.8	1.43713		249.8	1.46014		249.8	1.47118
		250	1.46359		250	1.46782		250	1.44262		250	1.43468		250	1.46125		250	1.46862
		250.2	1.46311		250.2	1.46408		250.2	1.43964		250.2	1.43894		250.2	1.4575		250.2	1.47422
		250.4	1.46355		250.4	1.46615		250.4	1.44146		250.4	1.44019		250.4	1.46507		250.4	1.47424
		250.6	1.46589		250.6	1.46805		250.6	1.44202		250.6	1.44046		250.6	1.46237		250.6	1.47172
		250.8	1.46259		250.8	1.46638		250.8	1.44361		250.8	1.43643		250.8	1.45831		250.8	1.47469
		251	1.46236		251	1.46715		251	1.43995		251	1.44074		251	1.45933		251	1.47026
		251.2	1.4611		251.2	1.46493		251.2	1.43755		251.2	1.43765		251.2	1.45743		251.2	1.47283
		251.4	1.46194		251.4	1.46766		251.4	1.43726		251.4	1.43671		251.4	1.45814		251.4	1.47021
		251.6	1.46448		251.6	1.46927		251.6	1.43903		251.6	1.43574		251.6	1.46058		251.6	1.47149
		251.8	1.46165		251.8	1.46991		251.8	1.43604		251.8	1.43847		251.8	1.4606		251.8	1.46938
		252	1.46082		252	1.4657		252	1.44297		252	1.43649		252	1.45728		252	1.47058
		252.2	1.46544		252.2	1.46236		252.2	1.44267		252.2	1.4355		252.2	1.458		252.2	1.46661
		252.4	1.45711		252.4	1.46764		252.4	1.43868		252.4	1.43958		252.4	1.45975		252.4	1.46727
		252.6	1.46081		252.6	1.46606		252.6	1.43818		252.6	1.4383		252.6	1.45973		252.6	1.47509
		252.8	1.46392		252.8	1.46624		252.8	1.43818		252.8	1.43389		252.8	1.46054		252.8	1.46946
		253	1.46426		253	1.46994		253	1.43987		253	1.43546		253	1.45817		253	1.4696
		253.2	1.46366		253.2	1.46467		253.2	1.43988		253.2	1.43904		253.2	1.45777		253.2	1.46885
		253.4	1.46208		253.4	1.46727		253.4	1.43956		253.4	1.43572		253.4	1.45846		253.4	1.47162
		253.6	1.46797		253.6	1.46442		253.6	1.43889		253.6	1.43599		253.6	1.46122		253.6	1.46836
		253.8	1.46128		253.8	1.46693		253.8	1.4366		253.8	1.43654		253.8	1.45648		253.8	1.47374
		254	1.46233		254	1.4655		254	1.43943		254	1.43696		254	1.4553		254	1.47295
		254.2	1.46305		254.2	1.46721		254.2	1.43852		254.2	1.44123		254.2	1.45945		254.2	1.46951
		254.4	1.46581		254.4	1.46943		254.4	1.44172		254.4	1.43916		254.4	1.4564		254.4	1.47195
		254.6	1.45883		254.6	1.46846		254.6	1.44023		254.6	1.44141		254.6	1.45934		254.6	1.47115
		254.8	1.45841		254.8	1.46944		254.8	1.43627		254.8	1.43979		254.8	1.46091		254.8	1.46865
		255	1.46147		255	1.46672		255	1.43599		255	1.43563		255	1.45698		255	1.47365
		255.2	1.4627		255.2	1.4634		255.2	1.44137		255.2	1.43715		255.2	1.45994		255.2	1.47463
		255.4	1.463		255.4	1.46465		255.4	1.44017		255.4	1.43783		255.4	1.46164		255.4	1.46979
		255.6	1.46217		255.6	1.4694		255.6	1.44097		255.6	1.43449		255.6	1.45966		255.6	1.47443
		255.8	1.46506		255.8	1.46617		255.8	1.43685		255.8	1.44004		255.8	1.46049		255.8	1.47219
		256	1.46318		256	1.46588		256	1.44082		256	1.43631		256	1.46109		256	1.4684
		256.2	1.46202		256.2	1.46435		256.2	1.43659		256.2	1.44092		256.2	1.45946		256.2	1.47212
		256.4	1.46443		256.4	1.46716		256.4	1.4324		256.4	1.43893		256.4	1.45485		256.4	1.46659
		256.6	1.4658		256.6	1.46579		256.6	1.43848		256.6	1.4387		256.6	1.4579		256.6	1.47225
		256.8	1.46014		256.8	1.46398		256.8	1.43943		256.8	1.43872		256.8	1.45301		256.8	1.47303
		257	1.46227		257	1.46471		257	1.43843		257	1.43544		257	1.46122		257	1.46694
		257.2	1.4632		257.2	1.46602		257.2	1.4374		257.2	1.438		257.2	1.45796		257.2	1.47035
		257.4	1.46335		257.4	1.47694		257.4	1.44342		257.4	1.44037		257.4	1.45784		257.4	1.47487
		257.6	1.45863		257.6	1.46499		257.6	1.43928		257.6	1.43477		257.6	1.45796		257.6	1.46827
		257.8	1.46524		257.8	1.46337		257.8	1.44109		257.8	1.43627		257.8	1.45614		257.8	1.46704
		258	1.46219		258	1.46632		258	1.43994		258	1.43534		258	1.46293		258	1.47541
		258.2	1.46572		258.2	1.46759		258.2	1.44362		258.2	1.44049		258.2	1.45839		258.2	1.47029
		258.4	1.46164		258.4	1.46531		258.4	1.44187		258.4	1.44031		258.4	1.46125		258.4	1.4692
		258.6	1.46141		258.6	1.46864		258.6	1.43782		258.6	1.44177		258.6	1.45249		258.6	1.47278
		258.8	1.46266		258.8	1.46786		258.8	1.43758		258.8	1.43745		258.8	1.45764		258.8	1.46909
		259	1.46146		259	1.46459		259	1.43821		259	1.43992		259	1.45595		259	1.47257
		259.2	1.466		259.2	1.46923		259.2	1.43618		259.2	1.43182		259.2	1.45836		259.2	1.47064
		259.4	1.46473		259.4	1.46625		259.4	1.43565		259.4	1.44256		259.4	1.457		259.4	1.47408
		259.6	1.45999		259.6	1.46605		259.6	1.43469		259.6	1.43915		259.6	1.46272		259.6	1.46639
		259.8	1.46142		259.8	1.46184		259.8	1.43942		259.8	1.43753		259.8	1.45621		259.8	1.46694
		260	1.4615		260	1.46974		260	1.44094		260	1.43878		260	1.45526		260	1.47286
		260.2	1.46279		260.2	1.46562		260.2	1.43777		260.2	1.43988		260.2	1.46235		260.2	1.46823
		260.4	1.4638		260.4	1.4647		260.4	1.4397		260.4	1.43428		260.4	1.45676		260.4	1.4725
		260.6	1.46178		260.6	1.46923		260.6	1.43938		260.6	1.4404		260.6	1.4585		260.6	1.47158
		260.8	1.46403		260.8	1.46378		260.8	1.44144		260.8	1.4378		260.8	1.45885		260.8	1.47204
		261	1.45963		261	1.46926		261	1.4381		261	1.43654		261	1.45948		261	1.4687
		261.2	1.46506		261.2	1.46528		261.2	1.44121		261.2	1.43724		261.2	1.45653		261.2	1.47087
		261.4	1.46041		261.4	1.46416		261.4	1.43822		261.4	1.43727		261.4	1.45727		261.4	1.47251
		261.6	1.46036		261.6	1.46272		261.6	1.44078		261.6	1.44167		261.6	1.4621		261.6	1.47152
		261.8	1.46376		261.8	1.46562		261.8	1.43833		261.8	1.43809		261.8	1.45753		261.8	1.46671
		262	1.46012		262	1.4658		262	1.4378		262	1.43966		262	1.45644		262	1.46635
		262.2	1.461		262.2	1.46855		262.2	1.44114		262.2	1.43204		262.2	1.45846		262.2	1.46801
		262.4	1.45825		262.4	1.4601		262.4	1.43806		262.4	1.44029		262.4	1.4569		262.4	1.46821
		262.6	1.46271		262.6	1.46526		262.6	1.44071		262.6	1.43824		262.6	1.45969		262.6	1.47192
		262.8	1.46261		262.8	1.46315		262.8	1.43663		262.8	1.44028		262.8	1.45633		262.8	1.47039
		263	1.46211		263	1.46637		263	1.43617		263	1.43137		263	1.45965		263	1.47473
		263.2	1.4643		263.2	1.46849		263.2	1.43741		263.2	1.43644		263.2	1.45839		263.2	1.47258
		263.4	1.46076		263.4	1.46601		263.4	1.43948		263.4	1.43397		263.4	1.45732		263.4	1.46842
		263.6	1.46086		263.6	1.46401		263.6	1.4406		263.6	1.43406		263.6	1.46097		263.6	1.47235
		263.8	1.46404		263.8	1.46543		263.8	1.43669		263.8	1.43444		263.8	1.45452		263.8	1.46695
		264	1.46032		264	1.46986		264	1.43666		264	1.43793		264	1.46104		264	1.46981
		264.2	1.46193		264.2	1.46801		264.2	1.43952		264.2	1.43818		264.2	1.45795		264.2	1.46849
		264.4	1.45948		264.4	1.45861		264.4	1.43716		264.4	1.43836		264.4	1.45934		264.4	1.47136
		264.6	1.46069		264.6	1.46734		264.6	1.43818		264.6	1.43631		264.6	1.46142		264.6	1.47153
		264.8	1.46523		264.8	1.46128		264.8	1.4377		264.8	1.43309		264.8	1.46281		264.8	1.46946
		265	1.46228		265	1.46403		265	1.43508		265	1.43924		265	1.4588		265	1.47159
		265.2	1.46303		265.2	1.4757		265.2	1.44284		265.2	1.43462		265.2	1.45433		265.2	1.47203
		265.4	1.46548		265.4	1.46688		265.4	1.43805		265.4	1.43588		265.4	1.45596		265.4	1.471
		265.6	1.46577		265.6	1.46532		265.6	1.43662		265.6	1.4383		265.6	1.45663		265.6	1.47016
		265.8	1.46161		265.8	1.47012		265.8	1.43682		265.8	1.4386		265.8	1.45671		265.8	1.46943
		266	1.46105		266	1.46627		266	1.4421		266	1.43793		266	1.45396		266	1.47207
		266.2	1.46582		266.2	1.4682		266.2	1.43902		266.2	1.43521		266.2	1.4591		266.2	1.46929
		266.4	1.45869		266.4	1.46596		266.4	1.43779		266.4	1.43796		266.4	1.45575		266.4	1.46771
		266.6	1.46478		266.6	1.45988		266.6	1.44177		266.6	1.43839		266.6	1.45613		266.6	1.46928
		266.8	1.46155		266.8	1.46066		266.8	1.43726		266.8	1.4365		266.8	1.45838		266.8	1.46829
		267	1.46433		267	1.4654		267	1.44074		267	1.43842		267	1.46013		267	1.46879
		267.2	1.46342		267.2	1.4678		267.2	1.44059		267.2	1.4393		267.2	1.45871		267.2	1.46848
		267.4	1.4622		267.4	1.4697		267.4	1.43606		267.4	1.43813		267.4	1.45364		267.4	1.46599
		267.6	1.4622		267.6	1.46522		267.6	1.4365		267.6	1.43803		267.6	1.4566		267.6	1.46979
		267.8	1.45732		267.8	1.46836		267.8	1.43804		267.8	1.43654		267.8	1.45561		267.8	1.46685
		268	1.45786		268	1.46457		268	1.43995		268	1.43947		268	1.45818		268	1.47557
		268.2	1.45902		268.2	1.46758		268.2	1.43676		268.2	1.4355		268.2	1.45818		268.2	1.46528
		268.4	1.45774		268.4	1.46158		268.4	1.43621		268.4	1.43849		268.4	1.46366		268.4	1.47136
		268.6	1.46556		268.6	1.46801		268.6	1.43687		268.6	1.43721		268.6	1.45808		268.6	1.47021
		268.8	1.46334		268.8	1.46917		268.8	1.44018		268.8	1.43776		268.8	1.45816		268.8	1.4659
		269	1.46091		269	1.4654		269	1.43659		269	1.43665		269	1.46109		269	1.47167
		269.2	1.46363		269.2	1.46723		269.2	1.44013		269.2	1.4382		269.2	1.4626		269.2	1.46947
		269.4	1.46142		269.4	1.46551		269.4	1.43563		269.4	1.43663		269.4	1.45623		269.4	1.46919
		269.6	1.46227		269.6	1.47143		269.6	1.43605		269.6	1.43445		269.6	1.45745		269.6	1.46738
		269.8	1.46217		269.8	1.46424		269.8	1.44043		269.8	1.43417		269.8	1.45341		269.8	1.46767
		270	1.46463		270	1.46552		270	1.43964		270	1.43483		270	1.45782		270	1.47278
		270.2	1.46439		270.2	1.46715		270.2	1.43974		270.2	1.43561		270.2	1.45664		270.2	1.4685
		270.4	1.4632		270.4	1.46378		270.4	1.43822		270.4	1.43785		270.4	1.45346		270.4	1.46943
		270.6	1.45645		270.6	1.46569		270.6	1.43718		270.6	1.4359		270.6	1.45163		270.6	1.46829
		270.8	1.46372		270.8	1.46544		270.8	1.43995		270.8	1.43474		270.8	1.45437		270.8	1.47292
		271	1.45926		271	1.4658		271	1.4357		271	1.4337		271	1.45646		271	1.46554
		271.2	1.46687		271.2	1.46897		271.2	1.43698		271.2	1.43647		271.2	1.46171		271.2	1.46791
		271.4	1.46102		271.4	1.47025		271.4	1.44099		271.4	1.43599		271.4	1.45901		271.4	1.46899
		271.6	1.45867		271.6	1.46441		271.6	1.44016		271.6	1.43661		271.6	1.45231		271.6	1.47204
		271.8	1.46136		271.8	1.46717		271.8	1.4395		271.8	1.43742		271.8	1.45603		271.8	1.46954
		272	1.46008		272	1.46382		272	1.43436		272	1.43655		272	1.46161		272	1.47234
		272.2	1.46274		272.2	1.46355		272.2	1.43911		272.2	1.43638		272.2	1.46079		272.2	1.47219
		272.4	1.46381		272.4	1.46532		272.4	1.43534		272.4	1.4344		272.4	1.45687		272.4	1.46694
		272.6	1.46357		272.6	1.46824		272.6	1.43861		272.6	1.4372		272.6	1.45306		272.6	1.47234
		272.8	1.4627		272.8	1.4657		272.8	1.43648		272.8	1.43909		272.8	1.45511		272.8	1.47201
		273	1.46184		273	1.46246		273	1.43842		273	1.43685		273	1.45783		273	1.46695
		273.2	1.46039		273.2	1.46601		273.2	1.43665		273.2	1.43646		273.2	1.45925		273.2	1.46966
		273.4	1.46525		273.4	1.46516		273.4	1.44275		273.4	1.4345		273.4	1.45867		273.4	1.46859
		273.6	1.46008		273.6	1.46347		273.6	1.43709		273.6	1.43272		273.6	1.45845		273.6	1.46876
		273.8	1.46032		273.8	1.46624		273.8	1.44		273.8	1.43761		273.8	1.45511		273.8	1.47138
		274	1.4577		274	1.4676		274	1.43802		274	1.43806		274	1.45495		274	1.46739
		274.2	1.46328		274.2	1.4603		274.2	1.44132		274.2	1.43522		274.2	1.46046		274.2	1.46827
		274.4	1.46151		274.4	1.46285		274.4	1.44127		274.4	1.43908		274.4	1.45772		274.4	1.47199
		274.6	1.46145		274.6	1.46186		274.6	1.43827		274.6	1.43552		274.6	1.45304		274.6	1.47247
		274.8	1.45659		274.8	1.46457		274.8	1.44221		274.8	1.43562		274.8	1.45609		274.8	1.46965
		275	1.46797		275	1.46673		275	1.44035		275	1.4387		275	1.45593		275	1.47215
		275.2	1.4649		275.2	1.46555		275.2	1.43555		275.2	1.43627		275.2	1.45483		275.2	1.46781
		275.4	1.45889		275.4	1.46398		275.4	1.44394		275.4	1.43778		275.4	1.461		275.4	1.47327
		275.6	1.46337		275.6	1.46369		275.6	1.43277		275.6	1.43648		275.6	1.45697		275.6	1.46711
		275.8	1.46036		275.8	1.46469		275.8	1.4382		275.8	1.43349		275.8	1.45502		275.8	1.46695
		276	1.46467		276	1.46591		276	1.43987		276	1.43833		276	1.45656		276	1.46966
		276.2	1.46353		276.2	1.46672		276.2	1.43813		276.2	1.44003		276.2	1.45444		276.2	1.46681
		276.4	1.46415		276.4	1.46874		276.4	1.43383		276.4	1.43577		276.4	1.45774		276.4	1.47024
		276.6	1.46559		276.6	1.46304		276.6	1.43747		276.6	1.4327		276.6	1.45573		276.6	1.47002
		276.8	1.46248		276.8	1.46566		276.8	1.43953		276.8	1.43679		276.8	1.45669		276.8	1.46538
		277	1.46611		277	1.46113		277	1.43729		277	1.43786		277	1.45315		277	1.4712
		277.2	1.46157		277.2	1.46663		277.2	1.43762		277.2	1.43567		277.2	1.45756		277.2	1.47058
		277.4	1.46345		277.4	1.46833		277.4	1.43302		277.4	1.43292		277.4	1.45813		277.4	1.46849
		277.6	1.45941		277.6	1.46609		277.6	1.43499		277.6	1.43655		277.6	1.45604		277.6	1.46871
		277.8	1.46289		277.8	1.46814		277.8	1.4395		277.8	1.43647		277.8	1.45409		277.8	1.46568
		278	1.46421		278	1.46885		278	1.4378		278	1.43858		278	1.45866		278	1.46719
		278.2	1.46114		278.2	1.46452		278.2	1.43779		278.2	1.436		278.2	1.45637		278.2	1.46948
		278.4	1.45942		278.4	1.4655		278.4	1.43644		278.4	1.4333		278.4	1.45588		278.4	1.47167
		278.6	1.45746		278.6	1.46505		278.6	1.44253		278.6	1.43695		278.6	1.45079		278.6	1.46555
		278.8	1.4627		278.8	1.46549		278.8	1.43795		278.8	1.43545		278.8	1.45366		278.8	1.46828
		279	1.46108		279	1.47281		279	1.43651		279	1.43597		279	1.45803		279	1.46715
		279.2	1.45648		279.2	1.46799		279.2	1.43882		279.2	1.43652		279.2	1.45557		279.2	1.46543
		279.4	1.46366		279.4	1.46331		279.4	1.43793		279.4	1.43601		279.4	1.45528		279.4	1.46851
		279.6	1.46168		279.6	1.46234		279.6	1.43964		279.6	1.43827		279.6	1.45341		279.6	1.4674
		279.8	1.46071		279.8	1.4679		279.8	1.43754		279.8	1.43848		279.8	1.45717		279.8	1.4681
		280	1.45554		280	1.46		280	1.43802		280	1.44296		280	1.45483		280	1.46742
		280.2	1.46622		280.2	1.45654		280.2	1.43984		280.2	1.44877		280.2	1.45476		280.2	1.4667
		280.4	1.46512		280.4	1.45697		280.4	1.43785		280.4	1.44774		280.4	1.45122		280.4	1.46613
		280.6	1.46823		280.6	1.46069		280.6	1.4392		280.6	1.44558		280.6	1.46092		280.6	1.46813
		280.8	1.47698		280.8	1.46136		280.8	1.4388		280.8	1.44427		280.8	1.45366		280.8	1.46307
		281	1.47623		281	1.46053		281	1.44081		281	1.45016		281	1.46717		281	1.46361
		281.2	1.48107		281.2	1.45944		281.2	1.43884		281.2	1.44453		281.2	1.46189		281.2	1.46464
		281.4	1.48237		281.4	1.4611		281.4	1.44254		281.4	1.4503		281.4	1.46809		281.4	1.46641
		281.6	1.48612		281.6	1.45744		281.6	1.43933		281.6	1.45095		281.6	1.46714		281.6	1.46623
		281.8	1.48875		281.8	1.45864		281.8	1.44101		281.8	1.44974		281.8	1.47125		281.8	1.4631
		282	1.49312		282	1.45806		282	1.43969		282	1.44782		282	1.47028		282	1.46853
		282.2	1.49469		282.2	1.46125		282.2	1.44037		282.2	1.44952		282.2	1.47444		282.2	1.4649
		282.4	1.49611		282.4	1.45781		282.4	1.43894		282.4	1.44788		282.4	1.47424		282.4	1.4614
		282.6	1.50156		282.6	1.45567		282.6	1.4457		282.6	1.45491		282.6	1.47498		282.6	1.46195
		282.8	1.49947		282.8	1.45927		282.8	1.44209		282.8	1.45283		282.8	1.48449		282.8	1.46541
		283	1.50837		283	1.45805		283	1.44347		283	1.45454		283	1.48382		283	1.46568
		283.2	1.51117		283.2	1.45966		283.2	1.44181		283.2	1.4472		283.2	1.48349		283.2	1.46479
		283.4	1.5135		283.4	1.45963		283.4	1.44331		283.4	1.44987		283.4	1.48222		283.4	1.46673
		283.6	1.51719		283.6	1.45923		283.6	1.44204		283.6	1.44655		283.6	1.48948		283.6	1.46672
		283.8	1.51854		283.8	1.45826		283.8	1.44762		283.8	1.44885		283.8	1.48874		283.8	1.46112
		284	1.52059		284	1.46077		284	1.43722		284	1.45225		284	1.49025		284	1.46393
		284.2	1.52368		284.2	1.45796		284.2	1.44006		284.2	1.45059		284.2	1.48966		284.2	1.46687
		284.4	1.52352		284.4	1.45808		284.4	1.44316		284.4	1.45105		284.4	1.49811		284.4	1.46396
		284.6	1.53098		284.6	1.46107		284.6	1.43973		284.6	1.44787		284.6	1.49792		284.6	1.46597
		284.8	1.53012		284.8	1.4625		284.8	1.4457		284.8	1.44829		284.8	1.50124		284.8	1.4631
		285	1.53412		285	1.46386		285	1.4409		285	1.44881		285	1.49814		285	1.46041
		285.2	1.53598		285.2	1.45964		285.2	1.44358		285.2	1.4524		285.2	1.50228		285.2	1.46429
		285.4	1.53862		285.4	1.4611		285.4	1.44845		285.4	1.45177		285.4	1.50855		285.4	1.46526
		285.6	1.53986		285.6	1.45602		285.6	1.44114		285.6	1.45022		285.6	1.51106		285.6	1.46558
		285.8	1.54525		285.8	1.46016		285.8	1.44363		285.8	1.45478		285.8	1.5122		285.8	1.46237
		286	1.54579		286	1.45658		286	1.4435		286	1.45532		286	1.51438		286	1.46551
		286.2	1.54939		286.2	1.46586		286.2	1.44142		286.2	1.45068		286.2	1.51656		286.2	1.46286
		286.4	1.5554		286.4	1.4562		286.4	1.44523		286.4	1.449		286.4	1.51797		286.4	1.46651
		286.6	1.55438		286.6	1.46031		286.6	1.44285		286.6	1.44982		286.6	1.51777		286.6	1.46056
		286.8	1.55625		286.8	1.45794		286.8	1.44512		286.8	1.45023		286.8	1.51979		286.8	1.4618
		287	1.55916		287	1.45722		287	1.44191		287	1.45533		287	1.52241		287	1.46544
		287.2	1.56165		287.2	1.46038		287.2	1.44593		287.2	1.45539		287.2	1.52458		287.2	1.46271
		287.4	1.56607		287.4	1.45739		287.4	1.44186		287.4	1.45403		287.4	1.52989		287.4	1.4644
		287.6	1.56914		287.6	1.46103		287.6	1.4448		287.6	1.44935		287.6	1.5317		287.6	1.46554
		287.8	1.5681		287.8	1.45589		287.8	1.44319		287.8	1.45045		287.8	1.53101		287.8	1.46353
		288	1.56937		288	1.4602		288	1.4411		288	1.44994		288	1.53306		288	1.46061
		288.2	1.5714		288.2	1.45616		288.2	1.44518		288.2	1.44924		288.2	1.53444		288.2	1.46722
		288.4	1.57539		288.4	1.45643		288.4	1.44672		288.4	1.45197		288.4	1.53798		288.4	1.46492
		288.6	1.57704		288.6	1.46064		288.6	1.44036		288.6	1.44844		288.6	1.54071		288.6	1.45987
		288.8	1.58169		288.8	1.45927		288.8	1.44385		288.8	1.45463		288.8	1.54148		288.8	1.46762
		289	1.58527		289	1.45696		289	1.44336		289	1.45344		289	1.54095		289	1.46607
		289.2	1.58451		289.2	1.46102		289.2	1.44341		289.2	1.4528		289.2	1.54185		289.2	1.45987
		289.4	1.58629		289.4	1.46166		289.4	1.44598		289.4	1.45346		289.4	1.54536		289.4	1.46595
		289.6	1.59033		289.6	1.45991		289.6	1.44491		289.6	1.45122		289.6	1.54742		289.6	1.46698
		289.8	1.5922		289.8	1.45776		289.8	1.44725		289.8	1.45371		289.8	1.54881		289.8	1.46235
		290	1.59116		290	1.46241		290	1.44151		290	1.45346		290	1.55061		290	1.46553
		290.2	1.59936		290.2	1.45573		290.2	1.44549		290.2	1.45108		290.2	1.55793		290.2	1.46529
		290.4	1.59471		290.4	1.46324		290.4	1.44469		290.4	1.45095		290.4	1.55617		290.4	1.46193
		290.6	1.59566		290.6	1.45672		290.6	1.44522		290.6	1.45389		290.6	1.55564		290.6	1.46542
		290.8	1.59787		290.8	1.45906		290.8	1.44315		290.8	1.44981		290.8	1.56192		290.8	1.46764
		291	1.6081		291	1.46061		291	1.44219		291	1.45357		291	1.5596		291	1.46388
		291.2	1.60396		291.2	1.45928		291.2	1.44556		291.2	1.45301		291.2	1.56247		291.2	1.46318
		291.4	1.60622		291.4	1.46119		291.4	1.44243		291.4	1.45255		291.4	1.56529		291.4	1.46516
		291.6	1.61024		291.6	1.46168		291.6	1.44517		291.6	1.4555		291.6	1.56414		291.6	1.4641
		291.8	1.60989		291.8	1.46138		291.8	1.44578		291.8	1.45381		291.8	1.56332		291.8	1.4625
		292	1.61061		292	1.46139		292	1.4451		292	1.45038		292	1.56906		292	1.46081
		292.2	1.61317		292.2	1.45672		292.2	1.44613		292.2	1.45127		292.2	1.57061		292.2	1.46192
		292.4	1.61768		292.4	1.45805		292.4	1.44259		292.4	1.44947		292.4	1.57617		292.4	1.46711
		292.6	1.61897		292.6	1.45794		292.6	1.4455		292.6	1.45183		292.6	1.571		292.6	1.46433
		292.8	1.62311		292.8	1.45849		292.8	1.44871		292.8	1.45199		292.8	1.57453		292.8	1.46364
		293	1.62264		293	1.4622		293	1.44797		293	1.45205		293	1.57501		293	1.46469
		293.2	1.62412		293.2	1.45817		293.2	1.44199		293.2	1.4522		293.2	1.57967		293.2	1.46676
		293.4	1.6261		293.4	1.45846		293.4	1.44552		293.4	1.4527		293.4	1.57766		293.4	1.46204
		293.6	1.62783		293.6	1.46067		293.6	1.44379		293.6	1.45472		293.6	1.58474		293.6	1.46146
		293.8	1.63193		293.8	1.4579		293.8	1.44516		293.8	1.45153		293.8	1.58254		293.8	1.46539
		294	1.62786		294	1.46146		294	1.44736		294	1.45367		294	1.58613		294	1.46613
		294.2	1.63587		294.2	1.46296		294.2	1.44511		294.2	1.4522		294.2	1.58397		294.2	1.46365
		294.4	1.63861		294.4	1.45876		294.4	1.44248		294.4	1.44811		294.4	1.5926		294.4	1.46438
		294.6	1.6386		294.6	1.45967		294.6	1.44241		294.6	1.44798		294.6	1.58999		294.6	1.46575
		294.8	1.64056		294.8	1.45491		294.8	1.44658		294.8	1.45811		294.8	1.59399		294.8	1.46575
		295	1.64158		295	1.45944		295	1.44069		295	1.44868		295	1.59846		295	1.46328
		295.2	1.64136		295.2	1.45822		295.2	1.43985		295.2	1.45272		295.2	1.59351		295.2	1.4613
		295.4	1.6425		295.4	1.45843		295.4	1.44193		295.4	1.45278		295.4	1.60146		295.4	1.46603
		295.6	1.6439		295.6	1.45832		295.6	1.44476		295.6	1.45302		295.6	1.59901		295.6	1.46493
		295.8	1.64972		295.8	1.45737		295.8	1.44548		295.8	1.45325		295.8	1.60288		295.8	1.46362
		296	1.64807		296	1.45996		296	1.44043		296	1.4564		296	1.60396		296	1.46264
		296.2	1.64821		296.2	1.46399		296.2	1.44113		296.2	1.44845		296.2	1.60133		296.2	1.4633
		296.4	1.65147		296.4	1.45947		296.4	1.44299		296.4	1.45258		296.4	1.60653		296.4	1.46252
		296.6	1.65395		296.6	1.45505		296.6	1.44708		296.6	1.45169		296.6	1.61132		296.6	1.46323
		296.8	1.65404		296.8	1.45939		296.8	1.44122		296.8	1.45293		296.8	1.60775		296.8	1.46382
		297	1.66009		297	1.45504		297	1.44251		297	1.44891		297	1.61269		297	1.46364
		297.2	1.65642		297.2	1.46369		297.2	1.44562		297.2	1.4523		297.2	1.61259		297.2	1.46071
		297.4	1.65539		297.4	1.46143		297.4	1.44355		297.4	1.45598		297.4	1.61278		297.4	1.46696
		297.6	1.66348		297.6	1.45828		297.6	1.4451		297.6	1.45637		297.6	1.61796		297.6	1.46519
		297.8	1.6629		297.8	1.46088		297.8	1.44317		297.8	1.45007		297.8	1.61397		297.8	1.46616
		298	1.66972		298	1.45921		298	1.4448		298	1.45202		298	1.62483		298	1.46085
		298.2	1.66754		298.2	1.46002		298.2	1.44141		298.2	1.44674		298.2	1.61843		298.2	1.46568
		298.4	1.67202		298.4	1.45472		298.4	1.44413		298.4	1.45238		298.4	1.61582		298.4	1.45521
		298.6	1.67177		298.6	1.45435		298.6	1.44594		298.6	1.45317		298.6	1.62009		298.6	1.46406
		298.8	1.67533		298.8	1.45996		298.8	1.44346		298.8	1.45512		298.8	1.62646		298.8	1.4583
		299	1.67128		299	1.461		299	1.44308		299	1.45068		299	1.62643		299	1.46392
		299.2	1.6746		299.2	1.45798		299.2	1.44145		299.2	1.4581		299.2	1.63061		299.2	1.46096
		299.4	1.67669		299.4	1.46069		299.4	1.44436		299.4	1.44943		299.4	1.6314		299.4	1.46154
		299.6	1.67581		299.6	1.45395		299.6	1.44404		299.6	1.45297		299.6	1.62609		299.6	1.46137
		299.8	1.68288		299.8	1.46069		299.8	1.44514		299.8	1.45318		299.8	1.63175		299.8	1.46409
		300	1.68262		300	1.45689		300	1.44018		300	1.44831		300	1.63059		300	1.46018
		300.2	1.68145		300.2	1.46122		300.2	1.44532		300.2	1.45398		300.2	1.63425		300.2	1.4649
		300.4	1.68699		300.4	1.46047		300.4	1.4438		300.4	1.45602		300.4	1.6358		300.4	1.46373
		300.6	1.68749		300.6	1.45621		300.6	1.44266		300.6	1.45353		300.6	1.64144		300.6	1.46507
		300.8	1.69039		300.8	1.4603		300.8	1.44317		300.8	1.45384		300.8	1.63824		300.8	1.46261
		301	1.69288		301	1.45574		301	1.44326		301	1.44663		301	1.63994		301	1.466
		301.2	1.68896		301.2	1.46137		301.2	1.44905		301.2	1.4527		301.2	1.64118		301.2	1.4635
		301.4	1.69323		301.4	1.46232		301.4	1.44455		301.4	1.45328		301.4	1.64644		301.4	1.46359
		301.6	1.68974		301.6	1.45974		301.6	1.44415		301.6	1.44907		301.6	1.64825		301.6	1.46264
		301.8	1.69186		301.8	1.46104		301.8	1.44847		301.8	1.45531		301.8	1.64507		301.8	1.46208
		302	1.69649		302	1.45989		302	1.44497		302	1.45215		302	1.6496		302	1.46484
		302.2	1.69678		302.2	1.4621		302.2	1.44908		302.2	1.45392		302.2	1.65001		302.2	1.46342
		302.4	1.6958		302.4	1.45859		302.4	1.44581		302.4	1.45238		302.4	1.65438		302.4	1.46487
		302.6	1.69779		302.6	1.45743		302.6	1.44485		302.6	1.45182		302.6	1.65384		302.6	1.46678
		302.8	1.69887		302.8	1.45645		302.8	1.44578		302.8	1.45149		302.8	1.65622		302.8	1.46299
		303	1.70639		303	1.45381		303	1.44622		303	1.45466		303	1.65576		303	1.46415
		303.2	1.70471		303.2	1.45239		303.2	1.44128		303.2	1.45269		303.2	1.65863		303.2	1.46516
		303.4	1.70627		303.4	1.4582		303.4	1.44629		303.4	1.45409		303.4	1.65429		303.4	1.46354
		303.6	1.70457		303.6	1.46052		303.6	1.44451		303.6	1.45631		303.6	1.66114		303.6	1.46212
		303.8	1.71288		303.8	1.45431		303.8	1.44248		303.8	1.45092		303.8	1.65983		303.8	1.46302
		304	1.71153		304	1.4635		304	1.44489		304	1.45052		304	1.66183		304	1.4599
		304.2	1.70869		304.2	1.45525		304.2	1.43775		304.2	1.45006		304.2	1.66253		304.2	1.46326
		304.4	1.71309		304.4	1.46043		304.4	1.443		304.4	1.45307		304.4	1.66154		304.4	1.46561
		304.6	1.7146		304.6	1.45669		304.6	1.44763		304.6	1.45067		304.6	1.66792		304.6	1.46025
		304.8	1.71242		304.8	1.45279		304.8	1.44494		304.8	1.44887		304.8	1.6616		304.8	1.46035
		305	1.71762		305	1.45749		305	1.44501		305	1.45169		305	1.66961		305	1.46791
		305.2	1.72229		305.2	1.45723		305.2	1.44474		305.2	1.45385		305.2	1.67524		305.2	1.46541
		305.4	1.71826		305.4	1.45943		305.4	1.4449		305.4	1.45091		305.4	1.66975		305.4	1.46225
		305.6	1.72016		305.6	1.45799		305.6	1.44605		305.6	1.45365		305.6	1.67581		305.6	1.46424
		305.8	1.72586		305.8	1.45554		305.8	1.44673		305.8	1.45273		305.8	1.67626		305.8	1.46739
		306	1.72439		306	1.45743		306	1.44612		306	1.45095		306	1.67582		306	1.46494
		306.2	1.72619		306.2	1.45583		306.2	1.44531		306.2	1.4491		306.2	1.67814		306.2	1.46545
		306.4	1.72769		306.4	1.46013		306.4	1.44718		306.4	1.44847		306.4	1.67708		306.4	1.46494
		306.6	1.72487		306.6	1.4575		306.6	1.44214		306.6	1.45097		306.6	1.67959		306.6	1.46341
		306.8	1.72599		306.8	1.45916		306.8	1.44058		306.8	1.45155		306.8	1.68135		306.8	1.46617
		307	1.73135		307	1.45806		307	1.44614		307	1.45588		307	1.68283		307	1.46251
		307.2	1.73258		307.2	1.45531		307.2	1.44584		307.2	1.45492		307.2	1.68172		307.2	1.46448
		307.4	1.73294		307.4	1.4568		307.4	1.44596		307.4	1.45057		307.4	1.68183		307.4	1.46668
		307.6	1.73534		307.6	1.45798		307.6	1.44711		307.6	1.44691		307.6	1.68477		307.6	1.46487
		307.8	1.73513		307.8	1.4587		307.8	1.4446		307.8	1.45309		307.8	1.68729		307.8	1.46498
		308	1.73755		308	1.45663		308	1.44756		308	1.44725		308	1.69005		308	1.46205
		308.2	1.736		308.2	1.46085		308.2	1.44931		308.2	1.45349		308.2	1.69025		308.2	1.46449
		308.4	1.74155		308.4	1.45551		308.4	1.4429		308.4	1.45246		308.4	1.69048		308.4	1.46508
		308.6	1.7402		308.6	1.45643		308.6	1.44827		308.6	1.4528		308.6	1.69843		308.6	1.46188
		308.8	1.74047		308.8	1.4559		308.8	1.4436		308.8	1.45209		308.8	1.6953		308.8	1.46416
		309	1.74038		309	1.45952		309	1.44554		309	1.4558		309	1.69405		309	1.46056
		309.2	1.74396		309.2	1.46217		309.2	1.44281		309.2	1.45207		309.2	1.69713		309.2	1.46488
		309.4	1.74317		309.4	1.45331		309.4	1.4487		309.4	1.44869		309.4	1.7011		309.4	1.46323
		309.6	1.74933		309.6	1.45736		309.6	1.44208		309.6	1.45161		309.6	1.69598		309.6	1.46218
		309.8	1.75014		309.8	1.45481		309.8	1.44743		309.8	1.44691		309.8	1.70174		309.8	1.46296
		310	1.74873		310	1.45825		310	1.44183		310	1.45659		310	1.70377		310	1.46615
		310.2	1.74916		310.2	1.45645		310.2	1.44824		310.2	1.45404		310.2	1.70407		310.2	1.46348
		310.4	1.7523		310.4	1.46043		310.4	1.44915		310.4	1.45287		310.4	1.70664		310.4	1.46605
		310.6	1.75041		310.6	1.4553		310.6	1.44831		310.6	1.45343		310.6	1.7022		310.6	1.46038
		310.8	1.75394		310.8	1.45816		310.8	1.44775		310.8	1.45071		310.8	1.70666		310.8	1.46416
		311	1.75658		311	1.4581		311	1.44354		311	1.45177		311	1.70702		311	1.46237
		311.2	1.75785		311.2	1.46089		311.2	1.4426		311.2	1.45218		311.2	1.70957		311.2	1.46597
		311.4	1.76036		311.4	1.45889		311.4	1.44953		311.4	1.45055		311.4	1.70968		311.4	1.46142
		311.6	1.75793		311.6	1.46155		311.6	1.44271		311.6	1.45068		311.6	1.70712		311.6	1.46515
		311.8	1.7607		311.8	1.45825		311.8	1.44789		311.8	1.45461		311.8	1.70974		311.8	1.46514
		312	1.76031		312	1.45971		312	1.44599		312	1.45179		312	1.71339		312	1.45917
		312.2	1.76364		312.2	1.45704		312.2	1.44588		312.2	1.45146		312.2	1.71515		312.2	1.46228
		312.4	1.76252		312.4	1.45612		312.4	1.44652		312.4	1.4538		312.4	1.71875		312.4	1.45934
		312.6	1.76103		312.6	1.45803		312.6	1.44858		312.6	1.4499		312.6	1.7135		312.6	1.46013
		312.8	1.76878		312.8	1.4574		312.8	1.44581		312.8	1.45166		312.8	1.71625		312.8	1.4685
		313	1.76584		313	1.46188		313	1.4455		313	1.45437		313	1.72397		313	1.4621
		313.2	1.76702		313.2	1.4588		313.2	1.44417		313.2	1.45198		313.2	1.72548		313.2	1.46496
		313.4	1.76629		313.4	1.46185		313.4	1.4456		313.4	1.44682		313.4	1.72297		313.4	1.45825
		313.6	1.77001		313.6	1.46021		313.6	1.44741		313.6	1.44963		313.6	1.72286		313.6	1.45901
		313.8	1.76854		313.8	1.45361		313.8	1.44305		313.8	1.45074		313.8	1.726		313.8	1.45902
		314	1.77036		314	1.45628		314	1.44595		314	1.45249		314	1.7217		314	1.46079
		314.2	1.77145		314.2	1.45463		314.2	1.44558		314.2	1.45252		314.2	1.72377		314.2	1.46605
		314.4	1.77185		314.4	1.45815		314.4	1.44852		314.4	1.45148		314.4	1.72577		314.4	1.46714
		314.6	1.77046		314.6	1.46101		314.6	1.44638		314.6	1.45051		314.6	1.72809		314.6	1.46326
		314.8	1.77211		314.8	1.45688		314.8	1.44343		314.8	1.44963		314.8	1.73204		314.8	1.46442
		315	1.7774		315	1.4573		315	1.44881		315	1.44938		315	1.72795		315	1.46188
		315.2	1.77447		315.2	1.45735		315.2	1.44402		315.2	1.45004		315.2	1.73113		315.2	1.46379
		315.4	1.77708		315.4	1.45922		315.4	1.44723		315.4	1.45629		315.4	1.73218		315.4	1.46401
		315.6	1.78315		315.6	1.45522		315.6	1.44328		315.6	1.4545		315.6	1.73715		315.6	1.4644
		315.8	1.77784		315.8	1.4568		315.8	1.44401		315.8	1.45102		315.8	1.73672		315.8	1.46026
		316	1.78374		316	1.45902		316	1.44528		316	1.45287		316	1.73558		316	1.459
		316.2	1.78262		316.2	1.45679		316.2	1.44647		316.2	1.45378		316.2	1.73738		316.2	1.46149
		316.4	1.78134		316.4	1.45909		316.4	1.4474		316.4	1.44993		316.4	1.74376		316.4	1.45824
		316.6	1.77872		316.6	1.45805		316.6	1.45188		316.6	1.45249		316.6	1.74307		316.6	1.46085
		316.8	1.78379		316.8	1.45611		316.8	1.44275		316.8	1.45019		316.8	1.73934		316.8	1.46158
		317	1.78901		317	1.45878		317	1.4411		317	1.45192		317	1.74779		317	1.46247
		317.2	1.79197		317.2	1.45567		317.2	1.446		317.2	1.45135		317.2	1.74167		317.2	1.46507
		317.4	1.78984		317.4	1.45435		317.4	1.44596		317.4	1.4489		317.4	1.74091		317.4	1.46175
		317.6	1.79013		317.6	1.45663		317.6	1.44616		317.6	1.45189		317.6	1.74345		317.6	1.45793
		317.8	1.79329		317.8	1.4585		317.8	1.4428		317.8	1.45189		317.8	1.74422		317.8	1.46398
		318	1.79372		318	1.4563		318	1.44334		318	1.45193		318	1.748		318	1.46326
		318.2	1.7915		318.2	1.45934		318.2	1.44661		318.2	1.45554		318.2	1.74849		318.2	1.46605
		318.4	1.79578		318.4	1.45899		318.4	1.44506		318.4	1.44902		318.4	1.75223		318.4	1.46042
		318.6	1.79787		318.6	1.45818		318.6	1.44501		318.6	1.45424		318.6	1.74537		318.6	1.46458
		318.8	1.79456		318.8	1.46087		318.8	1.44728		318.8	1.45212		318.8	1.74995		318.8	1.46679
		319	1.79453		319	1.45615		319	1.44639		319	1.44867		319	1.75157		319	1.46179
		319.2	1.79816		319.2	1.45861		319.2	1.44782		319.2	1.45251		319.2	1.75304		319.2	1.46471
		319.4	1.80097		319.4	1.45714		319.4	1.44695		319.4	1.45274		319.4	1.75255		319.4	1.45723
		319.6	1.80229		319.6	1.45646		319.6	1.44736		319.6	1.44951		319.6	1.7577		319.6	1.46395
		319.8	1.79753		319.8	1.45651		319.8	1.44423		319.8	1.44922		319.8	1.76046		319.8	1.4621
		320	1.79974		320	1.45889		320	1.44576		320	1.45395		320	1.7596		320	1.46085
		320.2	1.79813		320.2	1.45704		320.2	1.44679		320.2	1.45353		320.2	1.7584		320.2	1.46182
		320.4	1.80049		320.4	1.45299		320.4	1.44472		320.4	1.44987		320.4	1.76471		320.4	1.46049
		320.6	1.80249		320.6	1.46241		320.6	1.44257		320.6	1.4535		320.6	1.76049		320.6	1.46247
		320.8	1.80766		320.8	1.45535		320.8	1.44342		320.8	1.45544		320.8	1.75986		320.8	1.45673
		321	1.80489		321	1.45429		321	1.44381		321	1.45114		321	1.76383		321	1.45896
		321.2	1.80801		321.2	1.45764		321.2	1.44931		321.2	1.45041		321.2	1.76352		321.2	1.46478
		321.4	1.80416		321.4	1.45309		321.4	1.44068		321.4	1.45423		321.4	1.76696		321.4	1.46266
		321.6	1.80897		321.6	1.45657		321.6	1.44096		321.6	1.45205		321.6	1.76578		321.6	1.45862
		321.8	1.8097		321.8	1.45819		321.8	1.45022		321.8	1.45286		321.8	1.76392		321.8	1.46297
		322	1.81115		322	1.45659		322	1.44538		322	1.45387		322	1.77393		322	1.46256
		322.2	1.80841		322.2	1.4596		322.2	1.44711		322.2	1.45015		322.2	1.77292		322.2	1.46428
		322.4	1.81361		322.4	1.45814		322.4	1.444		322.4	1.45369		322.4	1.77053		322.4	1.46463
		322.6	1.80977		322.6	1.45688		322.6	1.446		322.6	1.45304		322.6	1.76792		322.6	1.46208
		322.8	1.81432		322.8	1.45661		322.8	1.44812		322.8	1.45377		322.8	1.77121		322.8	1.46119
		323	1.80977		323	1.45604		323	1.44227		323	1.45492		323	1.77522		323	1.46076
		323.2	1.81267		323.2	1.45882		323.2	1.44143		323.2	1.45415		323.2	1.77492		323.2	1.46622
		323.4	1.81449		323.4	1.46133		323.4	1.44304		323.4	1.45204		323.4	1.77174		323.4	1.46356
		323.6	1.81664		323.6	1.45572		323.6	1.44998		323.6	1.45674		323.6	1.77491		323.6	1.46273
		323.8	1.81924		323.8	1.45853		323.8	1.4443		323.8	1.45243		323.8	1.77461		323.8	1.46302
		324	1.81862		324	1.45563		324	1.44469		324	1.45694		324	1.77866		324	1.46159
		324.2	1.81653		324.2	1.45335		324.2	1.44791		324.2	1.45343		324.2	1.78153		324.2	1.46634
		324.4	1.81898		324.4	1.4562		324.4	1.44355		324.4	1.44687		324.4	1.78083		324.4	1.46636
		324.6	1.81632		324.6	1.45729		324.6	1.44322		324.6	1.45335		324.6	1.78232		324.6	1.458
		324.8	1.81959		324.8	1.45291		324.8	1.44915		324.8	1.45305		324.8	1.77885		324.8	1.4635
		325	1.82061		325	1.45631		325	1.44355		325	1.45652		325	1.78499		325	1.45837
		325.2	1.82147		325.2	1.46027		325.2	1.44336		325.2	1.44909		325.2	1.78751		325.2	1.4599
		325.4	1.82305		325.4	1.45992		325.4	1.44417		325.4	1.44915		325.4	1.78589		325.4	1.45928
		325.6	1.82403		325.6	1.45792		325.6	1.44407		325.6	1.45432		325.6	1.79184		325.6	1.46427
		325.8	1.8232		325.8	1.45454		325.8	1.4449		325.8	1.45422		325.8	1.78651		325.8	1.46315
		326	1.82824		326	1.45488		326	1.44477		326	1.45283		326	1.79167		326	1.46721
		326.2	1.83181		326.2	1.45895		326.2	1.44528		326.2	1.4487		326.2	1.78712		326.2	1.46192
		326.4	1.82529		326.4	1.45758		326.4	1.44168		326.4	1.45318		326.4	1.79169		326.4	1.46266
		326.6	1.82847		326.6	1.45747		326.6	1.4434		326.6	1.45284		326.6	1.78866		326.6	1.46269
		326.8	1.83037		326.8	1.45853		326.8	1.44441		326.8	1.45157		326.8	1.79419		326.8	1.46283
		327	1.83335		327	1.45918		327	1.44271		327	1.45384		327	1.79159		327	1.46736
		327.2	1.83106		327.2	1.45824		327.2	1.44388		327.2	1.45339		327.2	1.79525		327.2	1.46173
		327.4	1.83419		327.4	1.45693		327.4	1.44351		327.4	1.44871		327.4	1.79423		327.4	1.46062
		327.6	1.83272		327.6	1.45444		327.6	1.44342		327.6	1.45209		327.6	1.79681		327.6	1.46134
		327.8	1.83294		327.8	1.45152		327.8	1.44776		327.8	1.45543		327.8	1.79904		327.8	1.46558
		328	1.83496		328	1.45381		328	1.44459		328	1.45239		328	1.80025		328	1.46102
		328.2	1.83527		328.2	1.45383		328.2	1.44097		328.2	1.44974		328.2	1.79535		328.2	1.46218
		328.4	1.83276		328.4	1.4549		328.4	1.44576		328.4	1.44798		328.4	1.79812		328.4	1.46854
		328.6	1.83221		328.6	1.45688		328.6	1.44602		328.6	1.4493		328.6	1.79954		328.6	1.45962
		328.8	1.83861		328.8	1.45891		328.8	1.44463		328.8	1.45198		328.8	1.80321		328.8	1.4608
		329	1.83827		329	1.45736		329	1.44728		329	1.45667		329	1.80402		329	1.46098
		329.2	1.83558		329.2	1.45715		329.2	1.44748		329.2	1.45083		329.2	1.80076		329.2	1.46094
		329.4	1.83545		329.4	1.45723		329.4	1.44639		329.4	1.44847		329.4	1.80116		329.4	1.46391
		329.6	1.84173		329.6	1.45615		329.6	1.44334		329.6	1.44776		329.6	1.8087		329.6	1.45948
		329.8	1.84453		329.8	1.45823		329.8	1.44654		329.8	1.45509		329.8	1.80397		329.8	1.46102
		330	1.83597		330	1.4553		330	1.44934		330	1.45648		330	1.80558		330	1.45995
		330.2	1.84298		330.2	1.46084		330.2	1.44846		330.2	1.4475		330.2	1.80531		330.2	1.46167
		330.4	1.84429		330.4	1.45467		330.4	1.44495		330.4	1.45144		330.4	1.80944		330.4	1.46497
		330.6	1.84706		330.6	1.4576		330.6	1.44373		330.6	1.45573		330.6	1.81358		330.6	1.45989
		330.8	1.84425		330.8	1.45305		330.8	1.44291		330.8	1.44988		330.8	1.81348		330.8	1.46237
		331	1.84161		331	1.45437		331	1.44906		331	1.45554		331	1.81354		331	1.46485
		331.2	1.84319		331.2	1.45568		331.2	1.44316		331.2	1.44891		331.2	1.81121		331.2	1.46255
		331.4	1.84417		331.4	1.45384		331.4	1.44488		331.4	1.45353		331.4	1.81079		331.4	1.45969
		331.6	1.84924		331.6	1.45544		331.6	1.4468		331.6	1.45233		331.6	1.81333		331.6	1.46168
		331.8	1.84864		331.8	1.45444		331.8	1.44456		331.8	1.45407		331.8	1.81384		331.8	1.4636
		332	1.84674		332	1.45296		332	1.44499		332	1.45424		332	1.81736		332	1.46525
		332.2	1.85449		332.2	1.45773		332.2	1.4463		332.2	1.45118		332.2	1.81273		332.2	1.45877
		332.4	1.85183		332.4	1.45231		332.4	1.44517		332.4	1.45414		332.4	1.81711		332.4	1.46428
		332.6	1.85344		332.6	1.4578		332.6	1.44699		332.6	1.45148		332.6	1.82089		332.6	1.46087
		332.8	1.85356		332.8	1.45673		332.8	1.44634		332.8	1.45124		332.8	1.82075		332.8	1.46235
		333	1.85203		333	1.45842		333	1.44423		333	1.45132		333	1.81765		333	1.46175
		333.2	1.8561		333.2	1.4528		333.2	1.44331		333.2	1.45237		333.2	1.82453		333.2	1.46444
		333.4	1.85339		333.4	1.45563		333.4	1.44528		333.4	1.45288		333.4	1.82177		333.4	1.4605
		333.6	1.8539		333.6	1.45627		333.6	1.44824		333.6	1.45572		333.6	1.82041		333.6	1.46217
		333.8	1.858		333.8	1.45536		333.8	1.44643		333.8	1.45123		333.8	1.82733		333.8	1.46084
		334	1.85299		334	1.4587		334	1.44518		334	1.45406		334	1.82322		334	1.46264
		334.2	1.8509		334.2	1.45526		334.2	1.44917		334.2	1.45196		334.2	1.82475		334.2	1.46196
		334.4	1.85694		334.4	1.45427		334.4	1.44587		334.4	1.45362		334.4	1.82781		334.4	1.45748
		334.6	1.86065		334.6	1.45639		334.6	1.44219		334.6	1.45456		334.6	1.82591		334.6	1.4655
		334.8	1.86012		334.8	1.45444		334.8	1.44454		334.8	1.45431		334.8	1.8261		334.8	1.46728
		335	1.8596		335	1.45305		335	1.44408		335	1.45183		335	1.83252		335	1.46086
		335.2	1.85652		335.2	1.45714		335.2	1.44469		335.2	1.45198		335.2	1.83083		335.2	1.46343
		335.4	1.85734		335.4	1.4581		335.4	1.44648		335.4	1.45302		335.4	1.82905		335.4	1.46162
		335.6	1.85957		335.6	1.44933		335.6	1.44176		335.6	1.45085		335.6	1.82874		335.6	1.46317
		335.8	1.86198		335.8	1.45847		335.8	1.44285		335.8	1.45238		335.8	1.82939		335.8	1.46308
		336	1.85688		336	1.45974		336	1.44446		336	1.45412		336	1.83587		336	1.46475
		336.2	1.86378		336.2	1.45699		336.2	1.44516		336.2	1.45685		336.2	1.83457		336.2	1.46293
		336.4	1.86299		336.4	1.45298		336.4	1.445		336.4	1.44697		336.4	1.83557		336.4	1.46274
		336.6	1.86218		336.6	1.45653		336.6	1.44768		336.6	1.45114		336.6	1.83436		336.6	1.46116
		336.8	1.86924		336.8	1.45417		336.8	1.44728		336.8	1.45141		336.8	1.8374		336.8	1.4659
		337	1.86501		337	1.45555		337	1.44829		337	1.45115		337	1.83547		337	1.46292
		337.2	1.8654		337.2	1.45288		337.2	1.44911		337.2	1.4513		337.2	1.83399		337.2	1.46363
		337.4	1.86622		337.4	1.4513		337.4	1.44619		337.4	1.45432		337.4	1.83897		337.4	1.46299
		337.6	1.86934		337.6	1.45473		337.6	1.45154		337.6	1.45171		337.6	1.83824		337.6	1.46423
		337.8	1.867		337.8	1.45397		337.8	1.44237		337.8	1.45049		337.8	1.8417		337.8	1.45869
		338	1.8704		338	1.45068		338	1.44589		338	1.45185		338	1.83818		338	1.46338
		338.2	1.87087		338.2	1.45783		338.2	1.4467		338.2	1.45463		338.2	1.84465		338.2	1.45921
		338.4	1.86743		338.4	1.45461		338.4	1.44709		338.4	1.4523		338.4	1.84626		338.4	1.46105
		338.6	1.86823		338.6	1.4519		338.6	1.44331		338.6	1.45274		338.6	1.84462		338.6	1.45976
		338.8	1.87719		338.8	1.45617		338.8	1.44796		338.8	1.45181		338.8	1.84082		338.8	1.46263
		339	1.87446		339	1.45609		339	1.44578		339	1.45151		339	1.84361		339	1.45841
		339.2	1.87005		339.2	1.45488		339.2	1.44568		339.2	1.45185		339.2	1.84488		339.2	1.46288
		339.4	1.87515		339.4	1.45592		339.4	1.44804		339.4	1.45448		339.4	1.84378		339.4	1.46296
		339.6	1.87373		339.6	1.45644		339.6	1.4469		339.6	1.45016		339.6	1.8498		339.6	1.45872
		339.8	1.87618		339.8	1.45495		339.8	1.44701		339.8	1.45025		339.8	1.85033		339.8	1.46391
		340	1.87661		340	1.4589		340	1.44285		340	1.45276		340	1.84773		340	1.46154
		340.2	1.87269		340.2	1.45629		340.2	1.44522		340.2	1.45314		340.2	1.8519		340.2	1.46147
		340.4	1.87395		340.4	1.45448		340.4	1.44513		340.4	1.45038		340.4	1.85215		340.4	1.46108
		340.6	1.87724		340.6	1.45472		340.6	1.44674		340.6	1.45195		340.6	1.84885		340.6	1.46088
		340.8	1.87467		340.8	1.4595		340.8	1.44527		340.8	1.45187		340.8	1.85138		340.8	1.46394
		341	1.87588		341	1.45527		341	1.44397		341	1.4538		341	1.85668		341	1.45875
		341.2	1.87893		341.2	1.45455		341.2	1.44722		341.2	1.44861		341.2	1.85544		341.2	1.45886
		341.4	1.87452		341.4	1.45708		341.4	1.44581		341.4	1.45078		341.4	1.85527		341.4	1.46137
		341.6	1.88467		341.6	1.45342		341.6	1.44547		341.6	1.45493		341.6	1.85385		341.6	1.45881
		341.8	1.88026		341.8	1.45756		341.8	1.449		341.8	1.45177		341.8	1.85977		341.8	1.46047
		342	1.88354		342	1.45447		342	1.44558		342	1.45499		342	1.85685		342	1.46119
		342.2	1.88399		342.2	1.45467		342.2	1.4451		342.2	1.45089		342.2	1.85837		342.2	1.46652
		342.4	1.88338		342.4	1.45707		342.4	1.44746		342.4	1.45123		342.4	1.85601		342.4	1.4572
		342.6	1.87881		342.6	1.4553		342.6	1.44675		342.6	1.452		342.6	1.85464		342.6	1.46293
		342.8	1.88419		342.8	1.45461		342.8	1.4434		342.8	1.45194		342.8	1.85808		342.8	1.46091
		343	1.88526		343	1.45411		343	1.44621		343	1.45099		343	1.8626		343	1.45959
		343.2	1.88077		343.2	1.45652		343.2	1.44583		343.2	1.45084		343.2	1.86139		343.2	1.46067
		343.4	1.88542		343.4	1.4565		343.4	1.4476		343.4	1.45269		343.4	1.8638		343.4	1.46375
		343.6	1.88663		343.6	1.45894		343.6	1.4487		343.6	1.45518		343.6	1.86314		343.6	1.46627
		343.8	1.88859		343.8	1.45194		343.8	1.44328		343.8	1.45108		343.8	1.86362		343.8	1.46087
		344	1.88673		344	1.45643		344	1.44448		344	1.44866		344	1.86308		344	1.46142
		344.2	1.88647		344.2	1.45386		344.2	1.44695		344.2	1.45334		344.2	1.86742		344.2	1.45677
		344.4	1.88747		344.4	1.4544		344.4	1.44772		344.4	1.45647		344.4	1.8688		344.4	1.46118
		344.6	1.89211		344.6	1.455		344.6	1.44586		344.6	1.45169		344.6	1.86718		344.6	1.46341
		344.8	1.89261		344.8	1.45746		344.8	1.44419		344.8	1.45465		344.8	1.86612		344.8	1.46118
		345	1.89011		345	1.45699		345	1.44318		345	1.45341		345	1.87228		345	1.4651
		345.2	1.89049		345.2	1.45938		345.2	1.44646		345.2	1.45549		345.2	1.86581		345.2	1.46538
		345.4	1.88872		345.4	1.45086		345.4	1.44662		345.4	1.45146		345.4	1.86838		345.4	1.46344
		345.6	1.89407		345.6	1.45704		345.6	1.44869		345.6	1.44939		345.6	1.86988		345.6	1.465
		345.8	1.89091		345.8	1.45528		345.8	1.44756		345.8	1.45028		345.8	1.8722		345.8	1.46609
		346	1.89543		346	1.4515		346	1.44707		346	1.45241		346	1.86967		346	1.46249
		346.2	1.88906		346.2	1.45452		346.2	1.44302		346.2	1.4484		346.2	1.87556		346.2	1.46365
		346.4	1.89671		346.4	1.45424		346.4	1.44476		346.4	1.45449		346.4	1.87106		346.4	1.45953
		346.6	1.89775		346.6	1.45506		346.6	1.4458		346.6	1.45447		346.6	1.87323		346.6	1.46385
		346.8	1.89639		346.8	1.45725		346.8	1.44569		346.8	1.45299		346.8	1.87126		346.8	1.46433
		347	1.89743		347	1.4613		347	1.44645		347	1.45335		347	1.87348		347	1.46147
		347.2	1.89528		347.2	1.45063		347.2	1.44725		347.2	1.45594		347.2	1.87691		347.2	1.46116
		347.4	1.89509		347.4	1.4557		347.4	1.44805		347.4	1.4524		347.4	1.87889		347.4	1.46305
		347.6	1.89651		347.6	1.45244		347.6	1.44646		347.6	1.45193		347.6	1.87594		347.6	1.46314
		347.8	1.89332		347.8	1.45257		347.8	1.44674		347.8	1.45073		347.8	1.87602		347.8	1.4615
		348	1.89885		348	1.45593		348	1.44997		348	1.45276		348	1.88027		348	1.45871
		348.2	1.89496		348.2	1.45596		348.2	1.44332		348.2	1.45468		348.2	1.87918		348.2	1.46148
		348.4	1.89689		348.4	1.4502		348.4	1.44615		348.4	1.45436		348.4	1.8826		348.4	1.45898
		348.6	1.89701		348.6	1.45639		348.6	1.44401		348.6	1.45016		348.6	1.88235		348.6	1.46086
		348.8	1.89612		348.8	1.4592		348.8	1.44341		348.8	1.44904		348.8	1.88224		348.8	1.46043
		349	1.89703		349	1.45369		349	1.44581		349	1.45495		349	1.88197		349	1.46238
		349.2	1.90384		349.2	1.45323		349.2	1.44124		349.2	1.44954		349.2	1.88155		349.2	1.46345
		349.4	1.90094		349.4	1.45865		349.4	1.4474		349.4	1.45395		349.4	1.88619		349.4	1.46152
		349.6	1.90018		349.6	1.4542		349.6	1.44487		349.6	1.45381		349.6	1.88451		349.6	1.46366
		349.8	1.902		349.8	1.45935		349.8	1.4467		349.8	1.45302		349.8	1.88626		349.8	1.45768
		350	1.90476		350	1.45859		350	1.44691		350	1.45036		350	1.88551		350	1.4617
		350.2	1.90266		350.2	1.45194		350.2	1.44603		350.2	1.45231		350.2	1.88442		350.2	1.45922
		350.4	1.9023		350.4	1.4505		350.4	1.44881		350.4	1.45387		350.4	1.88807		350.4	1.46228
		350.6	1.90624		350.6	1.45236		350.6	1.44701		350.6	1.45372		350.6	1.88716		350.6	1.45979
		350.8	1.90381		350.8	1.45258		350.8	1.4468		350.8	1.45647		350.8	1.89478		350.8	1.45942
		351	1.905		351	1.45368		351	1.4491		351	1.44799		351	1.88994		351	1.46394
		351.2	1.90462		351.2	1.45499		351.2	1.4416		351.2	1.45354		351.2	1.88935		351.2	1.46153
		351.4	1.90513		351.4	1.4549		351.4	1.45035		351.4	1.44969		351.4	1.89113		351.4	1.46327
		351.6	1.90884		351.6	1.4521		351.6	1.44853		351.6	1.45202		351.6	1.89278		351.6	1.46284
		351.8	1.90505		351.8	1.45968		351.8	1.44408		351.8	1.45093		351.8	1.89256		351.8	1.45658
		352	1.90627		352	1.45343		352	1.44576		352	1.44976		352	1.89356		352	1.46176
		352.2	1.9109		352.2	1.455		352.2	1.44265		352.2	1.45033		352.2	1.89566		352.2	1.46105
		352.4	1.91147		352.4	1.45526		352.4	1.44513		352.4	1.4479		352.4	1.89462		352.4	1.45972
		352.6	1.90992		352.6	1.45423		352.6	1.44569		352.6	1.45536		352.6	1.89767		352.6	1.46237
		352.8	1.91411		352.8	1.45272		352.8	1.44689		352.8	1.45443		352.8	1.89926		352.8	1.46199
		353	1.90811		353	1.45425		353	1.44706		353	1.45082		353	1.89726		353	1.46354
		353.2	1.90931		353.2	1.45524		353.2	1.44986		353.2	1.45417		353.2	1.89728		353.2	1.46075
		353.4	1.90922		353.4	1.45755		353.4	1.44345		353.4	1.45623		353.4	1.89937		353.4	1.4631
		353.6	1.91067		353.6	1.45235		353.6	1.44345		353.6	1.45391		353.6	1.8989		353.6	1.46442
		353.8	1.91464		353.8	1.44854		353.8	1.44781		353.8	1.45308		353.8	1.89829		353.8	1.46376
		354	1.91175		354	1.45536		354	1.4471		354	1.45073		354	1.90186		354	1.46136
		354.2	1.9124		354.2	1.4597		354.2	1.45035		354.2	1.45265		354.2	1.89911		354.2	1.46289
		354.4	1.91425		354.4	1.45492		354.4	1.44598		354.4	1.45046		354.4	1.90086		354.4	1.4607
		354.6	1.91354		354.6	1.45415		354.6	1.44385		354.6	1.45026		354.6	1.90175		354.6	1.46056
		354.8	1.91479		354.8	1.45484		354.8	1.44232		354.8	1.4511		354.8	1.90238		354.8	1.45953
		355	1.91301		355	1.45603		355	1.44362		355	1.44978		355	1.90162		355	1.45763
		355.2	1.91762		355.2	1.45225		355.2	1.44297		355.2	1.45041		355.2	1.8999		355.2	1.45855
		355.4	1.91368		355.4	1.4586		355.4	1.43956		355.4	1.4491		355.4	1.90358		355.4	1.46328
		355.6	1.913		355.6	1.4546		355.6	1.44882		355.6	1.45308		355.6	1.90976		355.6	1.45876
		355.8	1.9148		355.8	1.45457		355.8	1.44259		355.8	1.45592		355.8	1.90249		355.8	1.46113
		356	1.92104		356	1.45831		356	1.44651		356	1.45214		356	1.90589		356	1.46078
		356.2	1.91611		356.2	1.45529		356.2	1.44419		356.2	1.454		356.2	1.90673		356.2	1.46183
		356.4	1.91757		356.4	1.45415		356.4	1.44507		356.4	1.45531		356.4	1.90828		356.4	1.4628
		356.6	1.92114		356.6	1.45377		356.6	1.44745		356.6	1.45028		356.6	1.90895		356.6	1.46574
		356.8	1.92013		356.8	1.45765		356.8	1.44617		356.8	1.45425		356.8	1.90857		356.8	1.46135
		357	1.91971		357	1.45629		357	1.44563		357	1.45388		357	1.91128		357	1.46225
		357.2	1.91705		357.2	1.45439		357.2	1.44458		357.2	1.45501		357.2	1.90983		357.2	1.45807
		357.4	1.92304		357.4	1.45358		357.4	1.44505		357.4	1.45624		357.4	1.91317		357.4	1.46225
		357.6	1.91993		357.6	1.45662		357.6	1.44341		357.6	1.45342		357.6	1.91609		357.6	1.46153
		357.8	1.9239		357.8	1.45168		357.8	1.44522		357.8	1.45579		357.8	1.9047		357.8	1.45947
		358	1.92042		358	1.45397		358	1.4458		358	1.4546		358	1.91058		358	1.464
		358.2	1.92261		358.2	1.45785		358.2	1.44951		358.2	1.44843		358.2	1.91113		358.2	1.46458
		358.4	1.91981		358.4	1.4583		358.4	1.44641		358.4	1.45137		358.4	1.91191		358.4	1.4615
		358.6	1.92135		358.6	1.45502		358.6	1.44337		358.6	1.45477		358.6	1.91569		358.6	1.46231
		358.8	1.92059		358.8	1.45575		358.8	1.44397		358.8	1.44973		358.8	1.91514		358.8	1.45872
		359	1.92022		359	1.45266		359	1.44887		359	1.45658		359	1.92097		359	1.4614
		359.2	1.92496		359.2	1.45774		359.2	1.44594		359.2	1.44929		359.2	1.91945		359.2	1.46246
		359.4	1.92811		359.4	1.45341		359.4	1.44613		359.4	1.45376		359.4	1.91741		359.4	1.45948
		359.6	1.92225		359.6	1.45504		359.6	1.44343		359.6	1.45326		359.6	1.914		359.6	1.4633
		359.8	1.92752		359.8	1.45493		359.8	1.44819		359.8	1.4525		359.8	1.91893		359.8	1.46023
		360	1.93241		360	1.45479		360	1.44702		360	1.4503		360	1.91549		360	1.46511
		360.2	1.92673		360.2	1.45141		360.2	1.44845		360.2	1.45378		360.2	1.92641		360.2	1.46141
		360.4	1.92705		360.4	1.4557		360.4	1.4476		360.4	1.45121		360.4	1.91689		360.4	1.46526
		360.6	1.92321		360.6	1.45945		360.6	1.44694		360.6	1.45033		360.6	1.9181		360.6	1.45987
		360.8	1.92512		360.8	1.45255		360.8	1.45132		360.8	1.45491		360.8	1.91976		360.8	1.45827
		361	1.92924		361	1.45418		361	1.4459		361	1.45266		361	1.91813		361	1.45933
		361.2	1.93104		361.2	1.45738		361.2	1.4461		361.2	1.45376		361.2	1.92453		361.2	1.45861
		361.4	1.92759		361.4	1.45888		361.4	1.44737		361.4	1.44948		361.4	1.92396		361.4	1.46191
		361.6	1.92767		361.6	1.46022		361.6	1.4459		361.6	1.45237		361.6	1.92118		361.6	1.45973
		361.8	1.92761		361.8	1.45628		361.8	1.44708		361.8	1.45101		361.8	1.91982		361.8	1.46383
		362	1.93007		362	1.45192		362	1.44593		362	1.45153		362	1.92461		362	1.46026
		362.2	1.93305		362.2	1.45487		362.2	1.44023		362.2	1.45103		362.2	1.92583		362.2	1.46112
		362.4	1.93211		362.4	1.45414		362.4	1.44889		362.4	1.4487		362.4	1.92362		362.4	1.45903
		362.6	1.9331		362.6	1.45429		362.6	1.44715		362.6	1.45134		362.6	1.92621		362.6	1.4684
		362.8	1.93052		362.8	1.45536		362.8	1.44332		362.8	1.45356		362.8	1.92895		362.8	1.46192
		363	1.93128		363	1.45295		363	1.44158		363	1.453		363	1.92677		363	1.46343
		363.2	1.92928		363.2	1.45232		363.2	1.44433		363.2	1.45412		363.2	1.9265		363.2	1.46377
		363.4	1.93327		363.4	1.45624		363.4	1.4434		363.4	1.45034		363.4	1.92785		363.4	1.4612
		363.6	1.9328		363.6	1.45045		363.6	1.44894		363.6	1.44938		363.6	1.93117		363.6	1.46155
		363.8	1.93147		363.8	1.44938		363.8	1.44627		363.8	1.45668		363.8	1.9268		363.8	1.46114
		364	1.93495		364	1.45666		364	1.44612		364	1.45425		364	1.93244		364	1.45942
		364.2	1.93548		364.2	1.45436		364.2	1.44367		364.2	1.45465		364.2	1.92951		364.2	1.45874
		364.4	1.93261		364.4	1.4518		364.4	1.44433		364.4	1.45177		364.4	1.93039		364.4	1.4662
		364.6	1.93355		364.6	1.4514		364.6	1.44769		364.6	1.45415		364.6	1.93308		364.6	1.46029
		364.8	1.93363		364.8	1.45167		364.8	1.44695		364.8	1.45223		364.8	1.92829		364.8	1.45847
		365	1.93645		365	1.45703		365	1.44442		365	1.45206		365	1.93217		365	1.46334
		365.2	1.93657		365.2	1.45394		365.2	1.44946		365.2	1.45076		365.2	1.93727		365.2	1.45965
		365.4	1.93555		365.4	1.45257		365.4	1.4457		365.4	1.45338		365.4	1.93119		365.4	1.46471
		365.6	1.9364		365.6	1.45363		365.6	1.44358		365.6	1.45224		365.6	1.93594		365.6	1.45889
		365.8	1.93903		365.8	1.45858		365.8	1.44376		365.8	1.45328		365.8	1.93456		365.8	1.46159
		366	1.93606		366	1.45736		366	1.44851		366	1.45083		366	1.93581		366	1.46364
		366.2	1.94038		366.2	1.45607		366.2	1.44443		366.2	1.44764		366.2	1.93845		366.2	1.46038
		366.4	1.93467		366.4	1.45365		366.4	1.45032		366.4	1.45189		366.4	1.93703		366.4	1.45853
		366.6	1.93865		366.6	1.45246		366.6	1.44312		366.6	1.45061		366.6	1.93504		366.6	1.45975
		366.8	1.93851		366.8	1.45307		366.8	1.44409		366.8	1.45366		366.8	1.93556		366.8	1.46188
		367	1.9405		367	1.45335		367	1.44525		367	1.45039		367	1.93793		367	1.46394
		367.2	1.94186		367.2	1.45564		367.2	1.44431		367.2	1.45354		367.2	1.93921		367.2	1.46242
		367.4	1.93762		367.4	1.45487		367.4	1.44749		367.4	1.45527		367.4	1.93766		367.4	1.46071
		367.6	1.93837		367.6	1.45384		367.6	1.4454		367.6	1.44752		367.6	1.93861		367.6	1.46478
		367.8	1.93951		367.8	1.45119		367.8	1.44636		367.8	1.4553		367.8	1.94079		367.8	1.46019
		368	1.94361		368	1.45596		368	1.44345		368	1.45041		368	1.94659		368	1.46588
		368.2	1.94205		368.2	1.45514		368.2	1.44945		368.2	1.45054		368.2	1.93692		368.2	1.46136
		368.4	1.94133		368.4	1.44616		368.4	1.44656		368.4	1.45122		368.4	1.94543		368.4	1.46506
		368.6	1.94069		368.6	1.45451		368.6	1.44486		368.6	1.44829		368.6	1.9453		368.6	1.46094
		368.8	1.94069		368.8	1.45578		368.8	1.44384		368.8	1.4476		368.8	1.94115		368.8	1.46194
		369	1.94275		369	1.45505		369	1.446		369	1.44796		369	1.94596		369	1.46113
		369.2	1.9453		369.2	1.45311		369.2	1.44772		369.2	1.45475		369.2	1.94389		369.2	1.46577
		369.4	1.94501		369.4	1.45402		369.4	1.44705		369.4	1.45187		369.4	1.94558		369.4	1.46262
		369.6	1.94125		369.6	1.45632		369.6	1.44645		369.6	1.44821		369.6	1.94824		369.6	1.46032
		369.8	1.94384		369.8	1.45335		369.8	1.4442		369.8	1.45028		369.8	1.9493		369.8	1.46331
		370	1.94704		370	1.45759		370	1.44971		370	1.45575		370	1.94909		370	1.4579
		370.2	1.94916		370.2	1.45961		370.2	1.4503		370.2	1.4519		370.2	1.94774		370.2	1.46209
		370.4	1.94739		370.4	1.4516		370.4	1.44921		370.4	1.45768		370.4	1.94855		370.4	1.46595
		370.6	1.94595		370.6	1.45519		370.6	1.44544		370.6	1.45283		370.6	1.94801		370.6	1.45881
		370.8	1.94668		370.8	1.45507		370.8	1.44274		370.8	1.45595		370.8	1.94833		370.8	1.46362
		371	1.94318		371	1.45415		371	1.44533		371	1.45409		371	1.94793		371	1.4604
		371.2	1.95115		371.2	1.45387		371.2	1.44581		371.2	1.45239		371.2	1.94857		371.2	1.46125
		371.4	1.95077		371.4	1.45662		371.4	1.44633		371.4	1.45093		371.4	1.95253		371.4	1.46502
		371.6	1.95087		371.6	1.45344		371.6	1.44692		371.6	1.45074		371.6	1.95188		371.6	1.46157
		371.8	1.94827		371.8	1.45255		371.8	1.44565		371.8	1.4556		371.8	1.94753		371.8	1.45835
		372	1.95003		372	1.45183		372	1.4438		372	1.45106		372	1.95314		372	1.46441
		372.2	1.94799		372.2	1.45818		372.2	1.44439		372.2	1.45		372.2	1.9518		372.2	1.46035
		372.4	1.95213		372.4	1.45218		372.4	1.44669		372.4	1.45152		372.4	1.95377		372.4	1.46204
		372.6	1.95022		372.6	1.45484		372.6	1.44372		372.6	1.45722		372.6	1.95402		372.6	1.46198
		372.8	1.95155		372.8	1.45282		372.8	1.44378		372.8	1.45212		372.8	1.95314		372.8	1.46207
		373	1.95209		373	1.45391		373	1.44912		373	1.4507		373	1.95408		373	1.45945
		373.2	1.95282		373.2	1.4615		373.2	1.44232		373.2	1.45479		373.2	1.95452		373.2	1.46604
		373.4	1.95133		373.4	1.45484		373.4	1.44682		373.4	1.4526		373.4	1.96101		373.4	1.45546
		373.6	1.95302		373.6	1.4565		373.6	1.4466		373.6	1.45391		373.6	1.95864		373.6	1.45829
		373.8	1.95609		373.8	1.45703		373.8	1.44653		373.8	1.45126		373.8	1.95605		373.8	1.46039
		374	1.9499		374	1.45744		374	1.44326		374	1.45028		374	1.9581		374	1.46259
		374.2	1.94971		374.2	1.45501		374.2	1.44847		374.2	1.45452		374.2	1.96283		374.2	1.46109
		374.4	1.95272		374.4	1.45156		374.4	1.44499		374.4	1.45016		374.4	1.96074		374.4	1.46193
		374.6	1.95319		374.6	1.45157		374.6	1.448		374.6	1.45298		374.6	1.96179		374.6	1.4634
		374.8	1.95529		374.8	1.45542		374.8	1.44812		374.8	1.44944		374.8	1.95822		374.8	1.46133
		375	1.95672		375	1.45625		375	1.44273		375	1.45176		375	1.95804		375	1.46007
		375.2	1.9578		375.2	1.45432		375.2	1.44597		375.2	1.45178		375.2	1.95953		375.2	1.45994
		375.4	1.95965		375.4	1.45746		375.4	1.44828		375.4	1.45618		375.4	1.96336		375.4	1.45866
		375.6	1.95489		375.6	1.45148		375.6	1.44372		375.6	1.45518		375.6	1.96219		375.6	1.46116
		375.8	1.95479		375.8	1.45176		375.8	1.44384		375.8	1.45196		375.8	1.96437		375.8	1.46003
		376	1.96025		376	1.45349		376	1.44574		376	1.45373		376	1.9649		376	1.46227
		376.2	1.95886		376.2	1.45611		376.2	1.44704		376.2	1.45237		376.2	1.96406		376.2	1.46212
		376.4	1.96014		376.4	1.45751		376.4	1.4472		376.4	1.45249		376.4	1.96017		376.4	1.46413
		376.6	1.9559		376.6	1.45453		376.6	1.44468		376.6	1.45369		376.6	1.96609		376.6	1.45851
		376.8	1.95989		376.8	1.45487		376.8	1.44561		376.8	1.45641		376.8	1.96867		376.8	1.46037
		377	1.95621		377	1.45605		377	1.44869		377	1.45006		377	1.96518		377	1.46177
		377.2	1.95465		377.2	1.45739		377.2	1.44536		377.2	1.45311		377.2	1.96186		377.2	1.46337
		377.4	1.96222		377.4	1.44977		377.4	1.44993		377.4	1.44845		377.4	1.96684		377.4	1.45939
		377.6	1.95781		377.6	1.45747		377.6	1.44502		377.6	1.45285		377.6	1.96342		377.6	1.45951
		377.8	1.96169		377.8	1.4561		377.8	1.44448		377.8	1.45048		377.8	1.96539		377.8	1.46395
		378	1.9588		378	1.45617		378	1.44981		378	1.45345		378	1.96551		378	1.46164
		378.2	1.95689		378.2	1.45362		378.2	1.44463		378.2	1.45072		378.2	1.97264		378.2	1.46339
		378.4	1.96043		378.4	1.45187		378.4	1.44677		378.4	1.45361		378.4	1.9707		378.4	1.46275
		378.6	1.95844		378.6	1.45181		378.6	1.44594		378.6	1.45432		378.6	1.96876		378.6	1.46313
		378.8	1.96182		378.8	1.45527		378.8	1.44874		378.8	1.44978		378.8	1.96802		378.8	1.4656
		379	1.96416		379	1.45604		379	1.44996		379	1.4522		379	1.9725		379	1.46454
		379.2	1.96412		379.2	1.4533		379.2	1.44757		379.2	1.45535		379.2	1.9709		379.2	1.45882
		379.4	1.96057		379.4	1.4496		379.4	1.4491		379.4	1.45211		379.4	1.97356		379.4	1.46217
		379.6	1.96261		379.6	1.45324		379.6	1.44631		379.6	1.45044		379.6	1.9685		379.6	1.46253
		379.8	1.95622		379.8	1.45323		379.8	1.44977		379.8	1.45334		379.8	1.97242		379.8	1.45611
		380	1.96618		380	1.45834		380	1.44984		380	1.45424		380	1.97389		380	1.46192
		380.2	1.96497		380.2	1.45543		380.2	1.44288		380.2	1.45464		380.2	1.97477		380.2	1.46303
		380.4	1.96556		380.4	1.45035		380.4	1.44499		380.4	1.44982		380.4	1.97331		380.4	1.45807
		380.6	1.96258		380.6	1.45354		380.6	1.44858		380.6	1.45324		380.6	1.97638		380.6	1.46089
		380.8	1.96342		380.8	1.45752		380.8	1.44625		380.8	1.45628		380.8	1.97776		380.8	1.46156
		381	1.96333		381	1.45642		381	1.44864		381	1.45007		381	1.98084		381	1.46141
		381.2	1.96446		381.2	1.45772		381.2	1.44374		381.2	1.45223		381.2	1.97491		381.2	1.46158
		381.4	1.96075		381.4	1.45197		381.4	1.44502		381.4	1.4528		381.4	1.97891		381.4	1.46339
		381.6	1.96334		381.6	1.45416		381.6	1.44085		381.6	1.45239		381.6	1.9757		381.6	1.46422
		381.8	1.96561		381.8	1.45523		381.8	1.44342		381.8	1.44796		381.8	1.9756		381.8	1.46136
		382	1.97019		382	1.45473		382	1.45041		382	1.45384		382	1.9777		382	1.45886
		382.2	1.96314		382.2	1.45602		382.2	1.44665		382.2	1.45324		382.2	1.97504		382.2	1.45653
		382.4	1.9621		382.4	1.45039		382.4	1.44565		382.4	1.45454		382.4	1.98047		382.4	1.46083
		382.6	1.96446		382.6	1.44956		382.6	1.44771		382.6	1.44858		382.6	1.9797		382.6	1.46322
		382.8	1.96994		382.8	1.45696		382.8	1.44801		382.8	1.45364		382.8	1.98013		382.8	1.45817
		383	1.96711		383	1.45616		383	1.44621		383	1.45462		383	1.97987		383	1.45911
		383.2	1.96803		383.2	1.45002		383.2	1.44737		383.2	1.45387		383.2	1.97684		383.2	1.46328
		383.4	1.97146		383.4	1.45425		383.4	1.44545		383.4	1.45228		383.4	1.97526		383.4	1.46344
		383.6	1.96539		383.6	1.45568		383.6	1.44484		383.6	1.4524		383.6	1.97455		383.6	1.45929
		383.8	1.97212		383.8	1.45477		383.8	1.44886		383.8	1.45185		383.8	1.98617		383.8	1.45678
		384	1.97157		384	1.44869		384	1.44602		384	1.45544		384	1.98671		384	1.46679
		384.2	1.97098		384.2	1.45235		384.2	1.44687		384.2	1.45584		384.2	1.98122		384.2	1.45999
		384.4	1.97335		384.4	1.45703		384.4	1.4459		384.4	1.45273		384.4	1.98017		384.4	1.45978
		384.6	1.97046		384.6	1.45749		384.6	1.44827		384.6	1.44909		384.6	1.98216		384.6	1.46112
		384.8	1.96704		384.8	1.45596		384.8	1.44584		384.8	1.45207		384.8	1.98497		384.8	1.46578
		385	1.97114		385	1.45327		385	1.44894		385	1.45366		385	1.98535		385	1.46204
		385.2	1.97252		385.2	1.45475		385.2	1.4492		385.2	1.4523		385.2	1.98392		385.2	1.46311
		385.4	1.96929		385.4	1.45802		385.4	1.44283		385.4	1.45196		385.4	1.98749		385.4	1.46312
		385.6	1.97147		385.6	1.45813		385.6	1.44843		385.6	1.4511		385.6	1.98861		385.6	1.45869
		385.8	1.9693		385.8	1.4543		385.8	1.44665		385.8	1.45331		385.8	1.98402		385.8	1.45662
		386	1.97441		386	1.45483		386	1.44694		386	1.45247		386	1.98893		386	1.45881
		386.2	1.97038		386.2	1.452		386.2	1.45298		386.2	1.45128		386.2	1.98863		386.2	1.46192
		386.4	1.96979		386.4	1.45335		386.4	1.44633		386.4	1.45407		386.4	1.9879		386.4	1.46299
		386.6	1.97473		386.6	1.45477		386.6	1.4455		386.6	1.45233		386.6	1.99173		386.6	1.46159
		386.8	1.97431		386.8	1.45543		386.8	1.44895		386.8	1.45743		386.8	1.9901		386.8	1.46305
		387	1.97314		387	1.454		387	1.44948		387	1.45255		387	1.98966		387	1.46024
		387.2	1.96968		387.2	1.45353		387.2	1.44802		387.2	1.45329		387.2	1.99085		387.2	1.46252
		387.4	1.97569		387.4	1.45518		387.4	1.44549		387.4	1.44989		387.4	1.99493		387.4	1.46415
		387.6	1.97566		387.6	1.45255		387.6	1.44691		387.6	1.44711		387.6	1.98955		387.6	1.46242
		387.8	1.97686		387.8	1.45512		387.8	1.44556		387.8	1.45485		387.8	1.98931		387.8	1.46287
		388	1.97181		388	1.45515		388	1.44498		388	1.45009		388	1.99727		388	1.46404
		388.2	1.97609		388.2	1.45295		388.2	1.44809		388.2	1.45582		388.2	1.99066		388.2	1.46497
		388.4	1.97251		388.4	1.44975		388.4	1.44865		388.4	1.45488		388.4	1.99653		388.4	1.46272
		388.6	1.97742		388.6	1.45626		388.6	1.44961		388.6	1.45456		388.6	1.99665		388.6	1.46038
		388.8	1.97572		388.8	1.45363		388.8	1.44296		388.8	1.45412		388.8	1.99664		388.8	1.458
		389	1.97441		389	1.45072		389	1.44683		389	1.45353		389	1.99445		389	1.45727
		389.2	1.97581		389.2	1.4494		389.2	1.44939		389.2	1.45498		389.2	1.99215		389.2	1.45739
		389.4	1.97555		389.4	1.4557		389.4	1.44194		389.4	1.45373		389.4	1.99472		389.4	1.46225
		389.6	1.98021		389.6	1.45328		389.6	1.44721		389.6	1.45014		389.6	1.99347		389.6	1.46117
		389.8	1.97536		389.8	1.45196		389.8	1.44591		389.8	1.45291		389.8	1.99764		389.8	1.46025
		390	1.97654		390	1.4525		390	1.44428		390	1.45205		390	1.99603		390	1.46316
		390.2	1.97399		390.2	1.45525		390.2	1.44754		390.2	1.45637		390.2	1.99826		390.2	1.4637
		390.4	1.97732		390.4	1.45407		390.4	1.44803		390.4	1.45262		390.4	1.99629		390.4	1.4668
		390.6	1.97877		390.6	1.4507		390.6	1.44537		390.6	1.45074		390.6	2.00147		390.6	1.46017
		390.8	1.98202		390.8	1.45476		390.8	1.44587		390.8	1.45371		390.8	1.99665		390.8	1.45738
		391	1.97988		391	1.45285		391	1.44404		391	1.45294		391	1.99653		391	1.46224
		391.2	1.9758		391.2	1.45375		391.2	1.44448		391.2	1.45163		391.2	1.9943		391.2	1.46168
		391.4	1.97913		391.4	1.45643		391.4	1.44885		391.4	1.45505		391.4	2.00171		391.4	1.46093
		391.6	1.97673		391.6	1.45296		391.6	1.44866		391.6	1.44883		391.6	2.00102		391.6	1.46176
		391.8	1.98198		391.8	1.45812		391.8	1.44727		391.8	1.45248		391.8	2.00249		391.8	1.45926
		392	1.98325		392	1.45398		392	1.44858		392	1.45021		392	2.00222		392	1.46191
		392.2	1.98443		392.2	1.45464		392.2	1.44831		392.2	1.45456		392.2	2.00013		392.2	1.45849
		392.4	1.982		392.4	1.4544		392.4	1.44176		392.4	1.45102		392.4	2.00222		392.4	1.46425
		392.6	1.97842		392.6	1.45594		392.6	1.44689		392.6	1.45291		392.6	1.99939		392.6	1.45925
		392.8	1.979		392.8	1.45588		392.8	1.44596		392.8	1.45375		392.8	2.00461		392.8	1.45777
		393	1.98773		393	1.45222		393	1.45175		393	1.4539		393	2.00397		393	1.46104
		393.2	1.98189		393.2	1.45516		393.2	1.44653		393.2	1.45125		393.2	2.00206		393.2	1.45881
		393.4	1.98636		393.4	1.45194		393.4	1.44411		393.4	1.45001		393.4	2.00093		393.4	1.46217
		393.6	1.98066		393.6	1.45162		393.6	1.44415		393.6	1.45429		393.6	2.00208		393.6	1.46243
		393.8	1.98356		393.8	1.45466		393.8	1.44693		393.8	1.45298		393.8	2.00661		393.8	1.46412
		394	1.98316		394	1.45061		394	1.44911		394	1.45232		394	2.00287		394	1.46449
		394.2	1.98418		394.2	1.45633		394.2	1.45118		394.2	1.45553		394.2	2.00778		394.2	1.46063
		394.4	1.98768		394.4	1.45407		394.4	1.44572		394.4	1.45387		394.4	2.00668		394.4	1.46337
		394.6	1.98552		394.6	1.45593		394.6	1.45071		394.6	1.45626		394.6	2.00367		394.6	1.46142
		394.8	1.98398		394.8	1.45291		394.8	1.44835		394.8	1.44865		394.8	2.00751		394.8	1.46174
		395	1.98424		395	1.45114		395	1.44922		395	1.45055		395	2.00784		395	1.45916
		395.2	1.98537		395.2	1.45117		395.2	1.44431		395.2	1.45193		395.2	2.00395		395.2	1.45775
		395.4	1.98274		395.4	1.45199		395.4	1.43841		395.4	1.45154		395.4	2.00875		395.4	1.46092
		395.6	1.98969		395.6	1.45331		395.6	1.44827		395.6	1.45077		395.6	2.009		395.6	1.45635
		395.8	1.98464		395.8	1.45172		395.8	1.45026		395.8	1.45239		395.8	2.00637		395.8	1.46072
		396	1.99011		396	1.44901		396	1.44897		396	1.45458		396	2.00779		396	1.46051
		396.2	1.98509		396.2	1.45167		396.2	1.44322		396.2	1.45571		396.2	2.01186		396.2	1.45753
		396.4	1.98533		396.4	1.45069		396.4	1.44552		396.4	1.45769		396.4	2.01249		396.4	1.46089
		396.6	1.98418		396.6	1.45375		396.6	1.44412		396.6	1.45117		396.6	2.0096		396.6	1.46171
		396.8	1.98878		396.8	1.44976		396.8	1.44511		396.8	1.45169		396.8	2.00774		396.8	1.45975
		397	1.98984		397	1.45878		397	1.44915		397	1.44986		397	2.00853		397	1.4577
		397.2	1.98689		397.2	1.4531		397.2	1.4471		397.2	1.45462		397.2	2.00774		397.2	1.4595
		397.4	1.98706		397.4	1.45117		397.4	1.44746		397.4	1.449		397.4	2.00794		397.4	1.46155
		397.6	1.98966		397.6	1.45331		397.6	1.44852		397.6	1.45326		397.6	2.01684		397.6	1.46124
		397.8	1.98588		397.8	1.45567		397.8	1.44977		397.8	1.45395		397.8	2.01834		397.8	1.45927
		398	1.99056		398	1.44962		398	1.44981		398	1.45622		398	2.01361		398	1.46176
		398.2	1.9902		398.2	1.45747		398.2	1.4465		398.2	1.45406		398.2	2.01349		398.2	1.46218
		398.4	1.98977		398.4	1.45287		398.4	1.44879		398.4	1.44929		398.4	2.00823		398.4	1.46378
		398.6	1.98514		398.6	1.45232		398.6	1.44324		398.6	1.45442		398.6	2.01344		398.6	1.4595
		398.8	1.99041		398.8	1.45217		398.8	1.4424		398.8	1.44964		398.8	2.01083		398.8	1.46107
		399	1.98911		399	1.45386		399	1.44714		399	1.4565		399	2.01959		399	1.46282
		399.2	1.9869		399.2	1.45332		399.2	1.44453		399.2	1.45241		399.2	2.01843		399.2	1.46289
		399.4	1.98548		399.4	1.45119		399.4	1.44397		399.4	1.45272		399.4	2.01348		399.4	1.45883
[truncated: 2,402 more rows]

## Sheet: Fig 4
		Survival								Weights																													Clin Score
		Days	Sham-Infected	ch128.1	ch128.1 mutant	Iso ctl				Day	Sham-Infected			ch128.1								ch128.1 mutant								Iso ctl									Day	Sham-Infected			ch128.1
		21	1					succumbed=0		0	0	0	0	0	0	0	0	0	0	0	0	0	0	0	0	0	0	0	0	0	0	0	0	0	0	0	0		0	0	0	0	0	0	0	0	0	0	0
		21	1					survived=1		1	7.5188	3.7594	6.60377	1.7094	-2.83019	-1.8018	0	0	4.21053	-2.3622	-0.769231	7.57576	8.16327	4.90196	4.34783	5.45455	7.43802	13.6842	4.58716	7.92079	8.60215	5.6	6.55738	5.17241	2.32558	2.06186	1.8018		1	0	0	0	0	0	0	0	0	0	0
		21	1							2	12.0301	7.5188	11.3208	9.40171	7.54717	9.00901	6.01504	11.5789	12.6316	3.93701	6.92308	11.3636	13.2653	10.7843	9.42029	13.6364	12.3967	21.0526	11.0092	10.8911	17.2043	12	9.01639	12.931	9.30233	10.3093	8.10811		2	0	0	0	0	0	0	0	0	0	0
		21		1						3	18.797	12.0301	15.0943	16.2393	15.0943	25.2252	13.5338	18.9474	24.2105	13.3858	13.8462	18.1818	24.4898	15.6863	17.3913	17.2727	18.1818	23.1579	17.4312	16.8317	25.8065	16	12.2951	25	15.5039	16.4948	15.3153		3	0	0	0	0	0	0	0	0	0	0
		21		1						4	23.3083	18.0451	19.8113	17.094	16.9811	17.1171	9.77444	22.1053	25.2632	13.3858	12.3077	24.2424	30.6122	19.6078	24.6377	23.6364	21.4876	25.2632	23.8532	19.802	36.5591	20.8	17.2131	31.0345	20.155	21.6495	20.7207		4	0	0	0	0	0	0	0	0	0	0
		21		1						5	27.8195	18.797	24.5283	19.6581	25.4717	23.4234	12.782	29.4737	34.7368	18.8976	17.6923	25	39.7959	18.6275	26.8116	23.6364	27.2727	27.3684	27.5229	22.7723	45.1613	20.8	18.8525	37.069	26.3566	22.6804	22.5225		5	0	0	0	0	0	0	0	0	0	0
		21		1						6	31.5789	18.797	30.1887	27.3504	33.0189	26.1261	16.5414	33.6842	42.1053	22.8346	20.7692	30.303	48.9796	21.5686	31.8841	31.8182	34.7107	34.7368	33.945	30.6931	60.2151	28	25.4098	48.2759	27.907	29.8969	27.9279		6	0	0	0	0	0	0	0	0	0	0
		13		0						7	39.0977	21.8045	38.6792	35.8974	46.2264	36.9369	20.3008	47.3684	56.8421	27.5591	28.4615	37.1212	59.1837	27.451	36.9565	40	44.6281	44.2105	43.1193	40.5941	73.1183	33.6	34.4262	58.6207	37.2093	42.268	33.3333		7	0	0	0	0	0	0	0	0	0	0
		13		0						8	39.8496	24.0602	42.4528	48.7179	51.8868	39.6396	26.3158	56.8421	62.1053	30.7087	29.2308	40.1515	71.4286	29.4118	44.2029	43.6364	47.1074	47.3684	47.7064	44.5545	77.4194	36	32.7869	68.1034	42.6357	47.4227	29.7297		8	0	0	0	0	0	0	0	0	0	0
		15		0						9	45.8647	27.8195	51.8868	52.9915	57.5472	45.045	23.3083	70.5263	56.8421	25.9843	26.9231	43.9394	80.6122	35.2941	34.058	49.0909	53.719	56.8421	34.8624	43.5644	75.2688	37.6	31.9672	68.9655	44.186	52.5773	19.8198		9	0	0	0	0	0	0	0	0	0	0
		12		0						10	40.6015	24.0602	50.9434	50.4274	44.3396	45.9459	18.797	66.3158	22.1053	13.3858	13.0769	33.3333	78.5714	32.3529	19.5652	43.6364	51.2397	42.1053	24.7706	26.7327	64.5161	31.2	18.8525	67.2414	44.9612	51.5464	5.40541		10	0	0	0	1	0	0	2	0	0	2
		21			1					11	42.1053	23.3083	54.717	48.7179	41.5094	46.8468	14.2857	57.8947	11.5789	8.66142	8.46154	26.5152	75.5102	21.5686	5.07246	40	41.3223	32.6316	4.58716	16.8317		25.6	13.1148	56.0345	44.186	44.3299	-6.30631		11	0	0	0	1	0	0	3	0	0	2
		21			1					12	41.3534	24.812	60.3774	51.2821	33.9623	53.1532	9.02256	24.2105	7.36842	-5.51181		21.2121	72.449	13.7255	-2.17391	34.5455	38.0165	22.1053	-2.75229	9.90099		19.2	7.37705	50.8621	39.5349	42.268	-9.00901		12	0	0	0	1	0	0	4	0	0	3
		17			0					13	45.8647	32.3308	62.2642	57.265	41.5094	58.5586	9.77444			-13.3858		18.1818	40.8163	4.90196	5.07246	31.8182	33.8843	18.9474		5.94059		10.4		50	35.6589	27.8351	-14.4144		13	0	0	0	2	4	4	2	0	3	3
		21			1					14	48.8722	33.0827	66.9811	61.5385	47.1698	61.2613	7.5188			-20.4724		13.6364	33.6735	-4.90196	7.24638	22.7273	20.6612	17.8947				0			23.2558				14	0	0	0	1	4	4	1	2	4	4
		21			1					15	48.8722	33.8346	69.8113	65.812	50.9434	65.7658	10.5263					19.697	32.6531	-12.7451	10.1449	23.6364	21.4876	20				-8.8							15	0	0	0	1	5	4	1	1	4	3
		21			1					16	52.6316	37.594	74.5283	69.2308	58.4906	71.1712	9.77444					25	23.4694	-19.6078	9.42029	26.3636	20.6612	24.2105											16	0	0	0	1	6	4	4	1	5	3
		21			1					17	54.8872	44.3609	79.2453	73.5043	66.0377	80.1802	9.77444					31.8182	24.4898		11.5942	25.4545	19.8347	32.6316											17	0	0	0	1	6		4	1	5	3
		14			0					18	57.8947	45.8647	81.1321	78.6325	70.7547	89.1892	15.0376					34.8485	23.4694		17.3913	22.7273	19.8347	37.8947											18	0	0	0	0	5		2	1	4	3
		14				0				19	60.1504	47.3684	83.0189	78.6325	77.3585	93.6937	15.0376					39.3939	33.6735		23.1884	29.0909	17.3554	40											19	0	0	0	0	3		2	1	4	3
		11				0				20	63.1579	50.3759	83.0189	81.1966	81.1321	97.2973	14.2857					39.3939	45.9184		27.5362	33.6364	23.1405	47.3684											20	0	0	0	0	2		1	1	4	0
		16				0				21	60.9023	48.8722	84.9057	85.4701	85.8491	94.5946	12.0301					44.697	50		25.3623	36.3636	19.0083	53.6842											21	0	0	0	0	2		1	1	4	0
		13				0
		14				0
		15				0
		14				0
		14				0
[truncated: 17 more columns]

## Sheet: Fig 5
		Survival										Weights
		Days	ch128.1/IgG1	ch128.1/IgG1 mutant	128.1	IgG1/κ	Placebo	Sham-Infected				Day	Sham-Infected			ch128.1/IgG1								ch128.1/IgG1 mutant								128.1								IgG1/κ								Placebo
		21						1		succumbed=0		0	0	0	0	0	0	0	0	0	0	0	0	0	0	0	0	0	0	0	0	0	0	0	0	0	0			0	0	0	0	0	0	0	0	0	0
		21						1		survived=1		1	25.8065	5.61798	6.66667	-1.51515	7.05882	8.08081	-1.36986	3.40909	4.5045	4.05405	-2.32558	4.93827	-0.892857	4.12371	5.6338	4.31034	2.38095	7.36842	0.970874	5.10204	2.1978	5.7971	0	1.19048	0			2.88462	5.26316	5.47945	1.40845	2.7027	1.66667	6.66667	-4.34783	7.61905	2.58621
		21						1				2	29.0323	14.6067	14.6667	12.1212	10.5882	13.1313	5.47945	11.3636	14.4144	13.5135	6.97674	11.1111	5.35714	10.3093	16.9014	8.62069	11.9048	15.7895	6.79612	10.2041	8.79121	11.5942	7.14286	11.9048	19.403			5.76923	15.7895	13.6986	7.04225	20.2703	10	11.6667	11.5942	17.1429	8.62069
		14	0									3	41.9355	19.1011	24	15.1515	18.8235	23.2323	19.1781	23.8636	20.7207	22.973	15.1163	20.9877	11.6071	20.6186	29.5775	19.8276	26.1905	22.1053	17.4757	17.3469	18.6813	27.5362	16.0714	17.8571	28.3582			14.4231	30.2632	20.5479	19.7183	29.7297	13.3333	26.6667	23.1884	28.5714	20.6897
		21	1									4	45.1613	24.7191	28	27.2727	15.2941	23.2323	24.6575	15.9091	23.4234	29.7297	18.6047	24.6914	10.7143	23.7113	33.8028	21.5517	30.9524	26.3158	18.4466	18.3673	24.1758	27.5362	17.8571	19.0476	34.3284			19.2308	31.5789	27.3973	32.3944	28.3784	3.33333	26.6667	27.5362	33.3333	26.7241
		13	0									5	53.2258	29.2135	37.3333	39.3939	23.5294	31.3131	35.6164	27.2727	30.6306	37.8378	27.907	28.3951	16.0714	27.8351	42.2535	28.4483	40.4762	30.5263	23.301	23.4694	29.6703	42.029	19.6429	27.381	47.7612			21.1538	43.4211	34.2466	39.4366	33.7838	8.33333	35	36.2319	43.8095	36.2069
		13	0									6	62.9032	34.8315	46.6667	50	34.1176	41.4141	47.9452	39.7727	45.045	52.7027	43.0233	38.2716	21.4286	38.1443	53.5211	37.931	52.381	41.0526	32.0388	31.6327	41.7582	52.1739	35.7143	38.0952	61.194			30.7692	55.2632	45.2055	56.338	43.2432	16.6667	48.3333	50.7246	56.1905	43.9655
		15	0									7	70.9677	40.4494	61.3333	59.0909	36.4706	44.4444	53.4247	48.8636	36.036	55.4054	47.6744	40.7407	25.8929	40.2062	63.3803	47.4138	61.9048	43.1579	32.0388	33.6735	41.7582	62.3188	41.0714	45.2381	61.194			37.5	63.1579	45.2055	64.7887	51.3514	8.33333	63.3333	52.1739	66.6667	50.8621
		12	0									8	80.6452	44.9438	70.6667	62.1212	44.7059	52.5253	54.7945	57.9545	39.6396	67.5676	55.814	44.4444	30.3571	57.732	71.831	56.0345	75	51.5789	39.8058	38.7755	45.0549	72.4638	51.7857	55.9524	71.6418			47.1154	71.0526	49.3151	78.8732	79.7297	1.66667	71.6667	46.3768	77.1429	59.4828
		12	0									9	85.4839	47.191	73.3333	53.0303	34.1176	54.5455	35.6164	48.8636	37.8378	67.5676	65.1163	35.8025	29.4643	51.5464	76.0563	59.4828	84.5238	50.5263	39.8058	30.6122	21.978	84.058	50	61.9048	56.7164			51.9231	69.7368	41.0959	71.831	67.5676	0	71.6667	24.6377	64.7619	52.5862
		15	0									10	91.9355	53.9326	80	51.5152	28.2353	53.5354	19.1781	54.5455	33.3333	51.3514	70.9302	23.4568	25.8929	58.7629	67.6056	62.931	79.7619	47.3684	43.6893	23.4694	13.1868	73.913	32.1429	63.0952	29.8507			47.1154	57.8947	35.6164	69.0141		-1.66667	68.3333	11.5942	53.3333	42.2414
		21		1								11	104.839	62.9213	98.6667	36.3636	24.7059	31.3131	13.6986	38.6364	34.2342	44.5946	80.2326	24.6914	20.5357	62.8866	63.3803	64.6552	79.7619	57.8947	46.6019	17.3469	17.5824	72.4638	26.7857	51.1905	19.403			36.5385			54.9296						26.7241
		21		1								12	114.516	67.4157	109.333	31.8182	12.9412	22.2222	9.58904	23.8636			74.4186	35.8025	9.82143		60.5634	72.4138	73.8095	56.8421	46.6019		25.2747			40.4762	11.9403
		12		0								13	122.581	70.7865	117.333	22.7273	10.5882			22.7273			62.7907	46.9136	5.35714		61.9718	74.1379	60.7143	57.8947	45.6311		27.4725			36.9048
		14		0								14	145.161	88.764	130.667		17.6471			14.7727			40.6977	64.1975	9.82143			84.4828	40.4762	64.2105	56.3107		32.967			33.3333
		21		1								15	151.613	93.2584	130.667		12.9412							66.6667	8.92857			81.8966	23.8095	62.1053	53.3981		35.1648			32.1429
		21		1								16	169.355	102.247	140		11.7647							74.0741	16.0714			81.8966	21.4286	66.3158	58.2524		34.0659			32.1429
		21		1								17	169.355	108.989	149.333		23.5294							82.716	18.75			79.3103	21.4286	67.3684	56.3107		38.4615			23.8095
		21		1								18	183.871	113.483	150.667		31.7647							83.9506	25.8929			81.8966	30.9524	69.4737	60.1942		39.5604			17.8571
		12			0							19	185.484	124.719	157.333		48.2353							91.358	26.7857			82.7586	35.7143	76.8421	54.3689		38.4615
		21			1							20	195.161	131.461	162.667		55.2941							101.235	33.0357			83.6207	46.4286	80	59.2233		42.8571
		12			0							21	198.387	132.584	166.667		64.7059							97.5309	34.8214			83.6207	52.381	77.8947	57.2816		40.6593
		12			0
		19			0
		13			0
		12				0
		11				0						Clin Score
		11				0						Day	Sham-Infected			ch128.1/IgG1								ch128.1/IgG1 mutant								128.1								IgG1/κ								Placebo
		12				0						0	0	0	0	0	0	0	0	0	0	0	0	0	0	0	0	0	0	0	0	0	0	0	0	0	0			0	0	0	0	0	0	0	0	0	0
		10				0						1	0	0	0	0	0	0	0	0	0	0	0	0	0	0	0	0	0	0	0	0	0	0	0	0	0			0	0	0	0	0	0	0	0	0	0
		11				0						2	0	0	0	0	0	0	0	0	0	0	0	0	0	0	0	0	0	0	0	0	0	0	0	0	0			0	0	0	0	0	0	0	0	0	0
		11				0						3	0	0	0	0	0	0	0	0	0	0	0	0	0	0	0	0	0	0	0	0	0	0	0	0	0			0	0	0	0	0	0	0	0	0	0
		11				0						4	0	0	0	0	0	0	0	0	0	0	0	0	0	0	0	0	0	0	0	0	0	0	0	0	0			0	0	0	0	0	0	0	0	0	0
		11					0					5	0	0	0	0	0	0	0	0	0	0	0	0	0	0	0	0	0	0	0	0	0	0	0	0	0			0	0	0	0	0	1	0	0	0	0
		12					0					6	0	0	0	0	0	0	0	0	0	0	0	0	0	0	0	0	0	0	0	0	0	0	0	0	0			0	0	0	0	0	2	1	3	0	0
		11					0					7	0	0	0	0	0	0	0	0	0	0	0	0	0	0	0	0	0	0	0	0	0	0	0	0	0			0	0	0	0	0	2	3	1	0	0
		12					0					8	0	0	0	0	0	0	0	0	0	0	0	0	0	0	0	0	0	0	0	0	0	0	0	0	0			0	0	0	0	0	2	3	2	0	0
		11					0					9	0	0	0	1	1	0	1	0	0	0	0	0	0	0	0	0	0	0	0	0	0	0	0	0	0			0	0	0	0	3	2	3	3	2	2
		11					0					10	0	0	0	3	1	0	1	0	1	1	0	1	0	0	0	0	0	0	0	0	0	0	1	0	0			3	1	3	3		3	3	3	3	3
		12					0					11	0	0	0	4	1	4	5	4	2	2	0	1	1	1	2	0	0	0	0	0	1	2	2	2	2			4			4						3
		12					0					12	0	0	0	4	3	4	5	5			1	0	2		2	0	3	0	0	0	1			2	3
		11					0					13	0	0	0	4	4			5				0	2		2	0	4	0	0	0	1			1
		11					0					14	0	0	0		4			5				0	0			0	3	0	0	0	1			1
		12					0					15	0	0	0		4							0	0			0	3	0	0	0	2			4
		11					0					16	0	0	0		4							0	0			0	3	0	0	0	5			4
		12					0					17	0	0	0		3							0	0			0	3	0	0	0	5			5
		11					0					18	0	0	0		2							0	0			0	3	0	0	0	3			5
		11					0					19	0	0	0		0							0	0			0	1	0	0	0
		11					0					20	0	0	0		0							0	0			0	1	0	0	0
												21	0	0	0		0							0	0			0	1	0	0	0
[truncated: 14 more columns]

## Sheet: Fig 6 & Supp Fig 1
	Fig 6					Supplementary Figure 1					Supplementary Figure 1
	Donor #1					Donor #2					Donor #3
	Replicates					Replicates					Replicates
	1	2	3	4		1	2	3	4		1	2	3	4
No Treatment
CFU-E	35	38	28	35		27	25	25	24		19	15	14	11
BFU-E	37	55	28	57		33	24	24	29		7	9	14	12
CFU-GM	72	48	52	45		81	60	65	76		25	26	20	33
CFU-GEMM	6	4	9	11		5	9	8	6		2	1	0	0
Total	150	145	117	148		146	118	122	135		53	51	48	56
Buffer alone
CFU-E	36	36	33	26		35	23	41	31		13	12
BFU-E	49	44	61	40		28	25	38	29		16	15
CFU-GM	66	55	66	50		83	54	85	84		31	23
CFU-GEMM	8	9	8	10		7	7	5	4		1	0
Total	159	144	168	126		153	109	169	148		61	50
75 µg/mL ch128.1/IgG1
CFU-E	31	32	29	24		22	20	21	24		7	13	8	15
BFU-E	36	28	25	33		19	15	14	14		5	12	4	5
CFU-GM	49	40	46	51		63	49	60	57		26	21	30	21
CFU-GEMM	9	10	12	7		9	6	7	7		0	1	2	0
Total	125	110	112	115		113	90	102	102		38	47	44	41
15 µg/mL ch128.1/IgG1
CFU-E	31	17	24	23		33	24	18	25		9	8
BFU-E	22	34	41	37		31	14	7	27		10	5
CFU-GM	55	38	54	44		83	62	58	50		24	26
CFU-GEMM	8	9	10	5		4	6	8	4		1	2
Total	116	98	129	109		151	106	91	106		44	41
1.5 µg/mL ch128.1/IgG1
CFU-E	40	31	37	25		21	28	28	26		10	8	4	8
BFU-E	32	51	38	33		21	20	21	23		6	3	5	7
CFU-GM	55	59	56	43		64	54	66	50		33	23	29	22
CFU-GEMM	7	7	7	6		4	4	6	5		1	0	0	0
Total	134	148	138	107		110	106	121	104		50	34	38	37
0.15 µg/mL ch128.1/IgG1
CFU-E	33	25	35	29		25	25	32	15		11	9	15	6
BFU-E	49	44	26	37		23	19	28	17		12	13	9	11
CFU-GM	49	50	55	47		61	51	59	49		33	20	31	23
CFU-GEMM	7	6	3	5		11	5	5	5		2	0	0	2
Total	138	125	119	118		120	100	124	86		58	42	55	42
